# Supplementary material for: Poly[aqua­(μ3-pyridazine-4-carboxyl­ato-κ2 O:O:O′)lithium]
Source: Acta Crystallogr Sect E Struct Rep Online. 2011 Mar 12;67(Pt 4):m425–6. doi: 10.1107/S1600536811008634 (PMC3099971; doi:10.1107/S1600536811008634)
Supplement: Supplementary file 2 [file e-67-0m425-Isup2.hkl]

# 
# h,k,l, Fc-squared, Fo-squared, sigma(Fo-squared) and status flag 
# 
data_I
_shelx_title ' Lizyn11 in P2(1)/c' 
_shelx_refln_list_code          4 
_shelx_F_calc_maximum      139.19 
_exptl_crystal_F_000       304.00 
_reflns_d_resolution_high  0.7094 
 
loop_ 
 _symmetry_equiv_pos_as_xyz 
 'x, y, z' 
 '-x, y+1/2, -z+1/2' 
 '-x, -y, -z' 
 'x, -y-1/2, z-1/2' 
 
_cell_length_a     8.1673 
_cell_length_b     9.6908 
_cell_length_c     8.0248 
_cell_angle_alpha  90.000 
_cell_angle_beta   97.083 
_cell_angle_gamma  90.000 
 
_shelx_F_squared_multiplier     1.000 
 
loop_ 
 _refln_index_h 
 _refln_index_k 
 _refln_index_l 
 _refln_F_squared_calc 
 _refln_F_squared_meas 
 _refln_F_squared_sigma 
 _refln_observed_status 
   1   0   0      373.88      327.51      2.83 o 
   2   0   0      287.92      303.21      3.66 o 
   3   0   0     4015.63     3478.26     13.98 o 
   4   0   0        7.58        9.49      0.67 o 
   5   0   0      490.91      476.12      7.16 o 
   6   0   0       16.50       15.14      0.83 o 
   7   0   0        0.62       -2.66      2.66 o 
   8   0   0      253.12      231.15      7.16 o 
   9   0   0        0.98        3.33      3.16 o 
  10   0   0        0.65        5.99      3.66 o 
  11   0   0       25.98       27.29      1.50 o 
   1   1   0      878.95      790.64      4.49 o 
   2   1   0       86.79      102.85      2.50 o 
   3   1   0       20.60       20.14      0.83 o 
   4   1   0      565.44      552.67      6.82 o 
   5   1   0      306.34      286.24      5.66 o 
   6   1   0        0.02       -0.83      2.16 o 
   7   1   0       11.35       11.98      0.83 o 
   8   1   0      216.53      208.52      6.82 o 
   9   1   0       36.46       36.94      1.33 o 
  10   1   0       17.67       17.97      1.33 o 
  11   1   0        2.77        2.66      4.33 o 
   0   2   0        2.21        1.33      0.33 o 
   1   2   0      125.07      121.48      2.50 o 
   2   2   0      393.43      418.04      4.66 o 
   3   2   0      162.73      171.41      3.66 o 
   4   2   0       45.55       47.43      2.00 o 
   5   2   0        6.49        8.49      0.67 o 
   6   2   0      115.11      104.84      4.33 o 
   7   2   0      116.41      111.00      4.99 o 
   8   2   0        3.78        3.16      3.16 o 
   9   2   0      184.03      180.89      7.32 o 
  10   2   0        5.92        5.82      3.66 o 
  11   2   0        0.21       -0.83      4.49 o 
   1   3   0      689.24      648.69      5.82 o 
   2   3   0     1994.15     2009.81     11.15 o 
   3   3   0      595.45      600.60      6.99 o 
   4   3   0       84.68       90.53      3.49 o 
   5   3   0      900.99      859.71     10.15 o 
   6   3   0      341.67      327.51      7.32 o 
   7   3   0      242.51      236.98      6.82 o 
   8   3   0      114.02      118.82      4.66 o 
   9   3   0       20.48       21.80      1.16 o 
  10   3   0        6.92       -1.16      4.33 o 
  11   3   0        0.10        0.00      4.33 o 
   0   4   0        0.02       -0.83      1.66 o 
   1   4   0        1.49        1.16      1.66 o 
   2   4   0       37.18       35.11      1.33 o 
   3   4   0      123.10      137.29      3.99 o 
   4   4   0      249.88      250.46      5.49 o 
   5   4   0       22.43       20.47      1.16 o 
   6   4   0       28.22       25.30      1.00 o 
   7   4   0        3.53        2.00      3.00 o 
   8   4   0       49.80       43.93      2.33 o 
   9   4   0        1.06       -0.50      3.99 o 
  10   4   0        8.48        5.99      4.83 o 
   1   5   0        0.84        5.49      0.67 o 
   2   5   0      480.55      514.56      7.32 o 
   3   5   0        4.20        4.16      0.67 o 
   4   5   0       15.70       17.81      0.83 o 
   5   5   0        0.05       -2.33      2.66 o 
   6   5   0      143.38      137.96      5.66 o 
   7   5   0       78.50       73.22      3.16 o 
   8   5   0       10.52        9.82      1.00 o 
   9   5   0        2.08       -0.50      3.83 o 
  10   5   0        0.69       -2.16      4.33 o 
   0   6   0      922.65      981.85     10.15 o 
   1   6   0       59.02       62.41      2.50 o 
   2   6   0      466.54      570.64      8.15 o 
   3   6   0      219.18      195.87      5.49 o 
   4   6   0        5.16        5.16      0.67 o 
   5   6   0        0.03       -2.00      2.83 o 
   6   6   0        1.93        4.83      3.00 o 
   7   6   0      133.26      130.80      4.99 o 
   8   6   0        0.28        3.00      3.83 o 
   9   6   0        2.30        4.66      1.16 o 
  10   6   0        0.10       -1.16      4.49 o 
   1   7   0        3.90       -0.50      2.33 o 
   2   7   0       36.80       36.61      1.33 o 
   3   7   0      187.33      174.74      5.82 o 
   4   7   0      235.19      225.66      6.49 o 
   5   7   0       11.09       11.32      1.00 o 
   6   7   0       19.67       21.63      1.16 o 
   7   7   0        0.59        2.66      3.16 o 
   8   7   0        0.06       -1.16      4.16 o 
   9   7   0       15.15       14.81      1.50 o 
   0   8   0      328.77      312.36      7.16 o 
   1   8   0       24.16       26.46      1.00 o 
   2   8   0      219.07      209.02      6.32 o 
   3   8   0        2.06        3.99      2.83 o 
   4   8   0        0.06        3.66      2.66 o 
   5   8   0        1.95        1.83      3.33 o 
   6   8   0       26.93       26.29      1.16 o 
   7   8   0       51.57       45.60      1.66 o 
   8   8   0       17.02       19.14      1.33 o 
   9   8   0        0.28       -4.83      4.83 o 
   1   9   0        9.52        5.99      3.49 o 
   2   9   0       49.22       48.93      2.33 o 
   3   9   0       83.44       72.56      3.00 o 
   4   9   0        2.38        0.83      3.49 o 
   5   9   0       34.51       34.61      1.83 o 
   6   9   0       16.47       17.47      1.16 o 
   7   9   0        5.93        7.16      1.16 o 
   8   9   0        2.83        0.83      4.33 o 
   0  10   0       11.36       10.32      1.16 o 
   1  10   0      140.40      131.80      5.82 o 
   2  10   0       82.38       80.21      3.33 o 
   3  10   0       50.25       44.10      1.66 o 
   4  10   0       59.31       53.42      2.16 o 
   5  10   0        4.28        6.82      4.16 o 
   6  10   0        1.11        2.16      3.99 o 
   7  10   0        0.78        2.83      4.16 o 
   1  11   0       20.44       18.14      1.33 o 
   2  11   0        0.25        1.50      3.66 o 
   3  11   0        4.41        4.16      4.33 o 
   4  11   0       87.39       91.70      3.16 o 
   5  11   0        5.68       -0.67      4.83 o 
   6  11   0        0.93        4.49      4.33 o 
   0  12   0       42.88       37.94      1.83 o 
   1  12   0       37.50       35.95      1.50 o 
   2  12   0       32.98       31.79      1.50 o 
   3  12   0       21.18       19.30      1.33 o 
   4  12   0       27.68       26.46      1.50 o 
   5  12   0        0.15        2.16      4.83 o 
   1  13   0       47.02       52.25      1.83 o 
   2  13   0        2.10        3.83      4.83 o 
   3  13   0        7.57        7.16      1.50 o 
 -11   1   1        8.75        6.32      4.33 o 
 -10   1   1       10.34        7.99      4.49 o 
  -9   1   1       17.03       16.81      1.16 o 
  -8   1   1       69.63       66.07      2.66 o 
  -7   1   1       95.47       97.35      4.16 o 
  -6   1   1      259.35      247.63      6.16 o 
  -5   1   1       76.57       69.89      3.16 o 
  -4   1   1      235.12      233.32      4.66 o 
  -3   1   1      823.02      767.51      6.99 o 
  -2   1   1     4958.35     5172.38     42.77 o 
  -1   1   1      332.99      325.18      3.33 o 
   0   1   1      530.98      503.73     36.45 o 
   1   1   1      152.97      160.09      2.66 o 
   2   1   1      235.50      233.48      3.66 o 
   3   1   1      928.34      941.08      7.99 o 
   4   1   1      400.03      386.25      5.99 o 
   5   1   1      514.93      481.94      7.49 o 
   6   1   1       69.12       63.90      2.50 o 
   7   1   1       37.49       33.95      1.83 o 
   8   1   1        0.98        5.16      2.83 o 
   9   1   1       12.90       12.31      1.00 o 
  10   1   1        1.66        1.33      3.66 o 
  11   1   1       18.05       20.14      1.50 o 
 -11   2   1        6.19        8.15      4.66 o 
 -10   2   1        8.56        3.99      4.49 o 
  -8   2   1       31.02       30.29      1.16 o 
  -7   2   1       26.44       28.46      1.00 o 
  -6   2   1       25.59       27.29      1.33 o 
  -5   2   1       73.49       73.06      2.83 o 
  -4   2   1       90.19       85.04      3.33 o 
  -3   2   1      421.17      357.30      5.16 o 
  -2   2   1      199.70      180.89      3.33 o 
  -1   2   1     8946.38     8551.62     52.42 o 
   0   2   1       80.70       84.88      6.32 o 
   1   2   1       95.77       82.04      2.33 o 
   2   2   1      739.07      722.91      6.32 o 
   3   2   1        0.00        0.33      1.66 o 
   4   2   1      329.76      310.87      5.66 o 
   5   2   1      147.73      156.76      4.66 o 
   6   2   1      145.88      131.64      4.83 o 
   7   2   1      101.45       90.20      3.66 o 
   8   2   1        0.99        3.49      3.00 o 
   9   2   1        0.01       -3.66      3.66 o 
  10   2   1        9.71       10.98      1.16 o 
  11   2   1        1.56        0.33      4.66 o 
 -11   3   1       14.28       13.81      1.50 o 
 -10   3   1        3.60        2.83      1.16 o 
  -9   3   1      112.89      114.00      4.16 o 
  -8   3   1        0.07       -0.33      2.83 o 
  -7   3   1        0.09       -2.66      2.66 o 
  -6   3   1       83.64       90.70      3.49 o 
  -5   3   1       45.49       49.43      2.16 o 
  -4   3   1      169.21      172.07      4.49 o 
  -3   3   1      119.35      130.14      3.66 o 
  -2   3   1       93.37      103.34      3.00 o 
  -1   3   1       49.66       55.58      2.33 o 
   0   3   1      177.63      208.66     32.12 o 
   1   3   1      275.78      323.85      4.33 o 
   2   3   1      625.32      688.96      6.82 o 
   3   3   1       26.14       35.61      1.50 o 
   4   3   1      213.63      196.54      4.83 o 
   5   3   1       19.62       21.97      1.00 o 
   6   3   1        0.73        0.33      0.83 o 
   7   3   1      325.98      300.71      7.82 o 
   8   3   1        4.55        4.83      1.00 o 
   9   3   1       67.01       62.41      2.83 o 
  10   3   1        2.21        5.99      4.16 o 
 -11   4   1        8.29        7.66      4.66 o 
 -10   4   1        3.25        2.50      1.16 o 
  -9   4   1        1.43        5.99      3.33 o 
  -8   4   1        5.42        5.16      1.00 o 
  -7   4   1        0.95       -2.50      3.00 o 
  -6   4   1        0.64        2.83      2.50 o 
  -5   4   1        0.20       -2.50      2.50 o 
  -4   4   1        3.89       -2.16      2.16 o 
  -3   4   1      133.63      151.27      4.33 o 
  -2   4   1       39.02       40.44      2.00 o 
  -1   4   1       18.99       25.63      1.16 o 
   0   4   1       65.23       84.32      4.83 o 
   1   4   1      441.52      533.53      6.32 o 
   2   4   1       23.43       22.63      1.00 o 
   3   4   1      281.18      299.55      5.66 o 
   4   4   1       94.97       98.35      3.83 o 
   5   4   1      152.12      144.12      4.83 o 
   6   4   1      163.08      157.26      5.66 o 
   7   4   1        7.23        6.32      1.00 o 
   8   4   1      130.26      108.34      4.99 o 
   9   4   1        0.21        0.33      1.00 o 
  10   4   1        6.47        7.49      4.49 o 
 -10   5   1        0.61        2.00      3.99 o 
  -9   5   1       20.39       23.13      1.33 o 
  -8   5   1        0.13        2.66      3.16 o 
  -7   5   1       10.19        8.49      1.00 o 
  -6   5   1       22.00       22.97      1.00 o 
  -5   5   1      121.34      124.48      4.66 o 
  -4   5   1       10.39       18.14      0.83 o 
  -3   5   1      566.43      597.77      8.15 o 
  -2   5   1       65.84       79.71      3.33 o 
  -1   5   1       44.82       45.93      2.00 o 
   0   5   1     1564.64     1767.40     47.84 o 
   1   5   1      258.66      306.70      5.49 o 
   2   5   1       77.18      113.83      3.83 o 
   3   5   1      302.16      342.15      6.32 o 
   4   5   1      135.71      138.46      4.66 o 
   5   5   1        5.55        8.65      0.83 o 
   6   5   1       21.69       20.97      1.00 o 
   7   5   1       45.26       48.59      2.16 o 
   8   5   1        1.04        5.49      3.33 o 
   9   5   1       21.56       19.47      1.33 o 
  10   5   1        3.94       -0.33      4.83 o 
 -10   6   1       10.41       13.15      1.50 o 
  -9   6   1       16.85       17.47      1.33 o 
  -8   6   1       75.65       80.88      3.49 o 
  -7   6   1      100.91       95.86      3.66 o 
  -6   6   1        3.74        5.33      3.00 o 
  -5   6   1        2.35       -2.16      2.83 o 
  -4   6   1       19.17       16.14      0.83 o 
  -3   6   1       25.17       22.63      1.00 o 
  -2   6   1      133.39      153.93      4.49 o 
  -1   6   1      188.87      185.89      4.83 o 
   0   6   1       38.83       46.22      1.47 o 
   1   6   1      107.13      124.65      4.16 o 
   2   6   1       21.51       26.79      1.16 o 
   3   6   1       10.26       12.65      0.83 o 
   4   6   1       12.62       15.98      0.83 o 
   5   6   1      275.72      299.72      7.66 o 
   6   6   1       48.21       46.10      1.83 o 
   7   6   1       66.89       59.41      2.50 o 
   8   6   1       40.37       41.10      1.83 o 
   9   6   1       17.28       16.81      1.33 o 
  10   6   1        0.05       -3.33      4.99 o 
  -9   7   1       78.46       73.56      3.00 o 
  -8   7   1        4.92        3.49      3.99 o 
  -7   7   1       40.15       32.95      1.50 o 
  -6   7   1       61.88       54.09      2.16 o 
  -5   7   1       12.85       12.81      1.00 o 
  -4   7   1      251.85      231.98      6.99 o 
  -3   7   1       58.97       67.73      2.50 o 
  -2   7   1        9.11        3.83      2.83 o 
  -1   7   1      140.38      128.81      4.66 o 
   0   7   1       47.21       51.50      2.83 o 
   1   7   1      458.26      477.45      7.82 o 
   2   7   1       24.38       22.47      0.83 o 
   3   7   1       10.56       12.81      0.83 o 
   4   7   1       19.99       17.64      0.83 o 
   5   7   1       80.70       76.22      3.16 o 
   6   7   1       54.49       43.43      2.00 o 
   7   7   1      144.30      138.79      5.16 o 
   8   7   1        0.01        3.66      4.16 o 
   9   7   1        4.38        4.83      4.33 o 
  -9   8   1       11.00       12.65      1.50 o 
  -7   8   1        5.87        2.83      3.49 o 
  -6   8   1        1.66        3.00      3.16 o 
  -5   8   1       26.48       25.13      1.16 o 
  -4   8   1       15.26       16.31      1.00 o 
  -3   8   1       21.40       22.30      1.00 o 
  -2   8   1      324.89      330.67      7.66 o 
  -1   8   1      281.62      260.94      6.82 o 
   0   8   1      307.40      316.36     17.47 o 
   1   8   1      212.07      234.65      6.66 o 
   2   8   1        3.12        6.49      0.83 o 
   3   8   1       57.40       51.26      2.33 o 
   4   8   1        0.82       -0.67      3.00 o 
   5   8   1        1.05       -3.49      3.49 o 
   6   8   1       29.02       27.46      1.33 o 
   7   8   1        0.24       -0.17      3.83 o 
   8   8   1       13.88       12.65      1.33 o 
   9   8   1        7.30        7.66      5.16 o 
  -8   9   1        0.36        2.66      4.49 o 
  -7   9   1        2.51        2.83      4.16 o 
  -6   9   1        5.75        4.99      1.16 o 
  -5   9   1      130.33      117.16      4.66 o 
  -4   9   1       87.34       86.87      3.66 o 
  -3   9   1       14.71       13.48      1.00 o 
  -2   9   1       81.26       77.05      3.16 o 
  -1   9   1        1.78        2.00      3.16 o 
   0   9   1      129.93      133.78      3.82 o 
   1   9   1        0.49       -2.66      3.16 o 
   2   9   1       20.55       23.96      1.00 o 
   3   9   1       70.27       61.24      2.66 o 
   4   9   1        2.86       -0.83      3.33 o 
   5   9   1       13.46       14.48      1.16 o 
   6   9   1       18.06       15.14      1.33 o 
   7   9   1        0.01        0.67      3.99 o 
   8   9   1       16.10       18.47      1.50 o 
  -7  10   1        2.62        4.16      4.49 o 
  -6  10   1        0.00        3.33      3.99 o 
  -5  10   1        0.54        3.99      3.49 o 
  -4  10   1       10.48        9.32      1.16 o 
  -3  10   1       49.92       44.27      1.83 o 
  -2  10   1       33.64       33.95      1.33 o 
  -1  10   1        6.92        1.83      3.83 o 
   0  10   1       10.93       13.25      1.16 o 
   1  10   1      227.38      220.67      7.49 o 
   2  10   1      118.07      114.00      5.16 o 
   3  10   1       43.32       46.43      2.00 o 
   4  10   1       43.32       41.10      2.33 o 
   5  10   1       16.12       13.81      1.16 o 
   6  10   1        0.64       -2.00      4.16 o 
   7  10   1        7.31        7.66      1.33 o 
  -6  11   1        0.63       -0.83      4.33 o 
  -5  11   1       31.90       31.12      1.50 o 
  -4  11   1        0.59        4.66      3.99 o 
  -3  11   1        0.62        2.00      3.83 o 
  -2  11   1        1.04       -3.66      3.83 o 
  -1  11   1        0.79        0.17      3.66 o 
   0  11   1       15.96       18.66      0.82 o 
   1  11   1        6.42        4.66      1.16 o 
   2  11   1        2.11        2.00      1.16 o 
   3  11   1       15.92       18.47      1.33 o 
   4  11   1        2.71       -0.67      3.99 o 
   5  11   1        2.86       -2.50      4.66 o 
   6  11   1        1.25        1.00      4.49 o 
  -5  12   1        0.02       -0.50      4.49 o 
  -4  12   1        2.83       -3.66      4.83 o 
  -3  12   1       16.34       16.97      1.33 o 
  -2  12   1        0.22        2.16      4.16 o 
  -1  12   1       59.55       58.25      2.66 o 
   0  12   1        9.77        4.62      3.23 o 
   1  12   1        0.84        4.83      3.83 o 
   2  12   1       43.27       41.77      1.83 o 
   3  12   1       21.89       24.46      1.50 o 
   4  12   1        1.19       -4.66      4.66 o 
   5  12   1        2.19       -4.83      4.83 o 
  -3  13   1        3.84        3.66      1.50 o 
  -2  13   1       47.18       46.43      1.83 o 
  -1  13   1        7.11        4.33      4.99 o 
   0  13   1       10.34        8.00      1.41 o 
   1  13   1        4.65        2.33      4.33 o 
   2  13   1        1.51        0.33      4.66 o 
   3  13   1       10.60        8.65      1.50 o 
 -11   0   2        2.50        1.00      4.49 o 
 -10   0   2      298.28      290.06      9.82 o 
  -9   0   2       59.43       66.90      2.50 o 
  -8   0   2       17.49       17.47      1.00 o 
  -7   0   2        1.75        3.99      2.83 o 
  -6   0   2      138.14      141.62      4.83 o 
  -5   0   2       27.13       21.47      0.83 o 
  -4   0   2       66.02       77.55      3.00 o 
  -3   0   2     1804.86     1699.11     10.48 o 
  -2   0   2    19374.07    17187.12     84.21 o 
  -1   0   2      127.04       94.19      2.50 o 
   0   0   2      418.74      382.02     13.90 o 
   1   0   2     5450.62     5553.97     44.93 o 
   2   0   2      985.36     1054.58      7.82 o 
   3   0   2     4025.17     3864.51     16.97 o 
   4   0   2     1109.42     1040.43      9.98 o 
   5   0   2      415.04      395.07      6.99 o 
   6   0   2        2.91        0.67      2.66 o 
   7   0   2       50.63       48.59      2.00 o 
   8   0   2        4.44        1.50      3.16 o 
   9   0   2       13.83       13.48      1.16 o 
  10   0   2       12.79        7.16      4.33 o 
 -11   1   2       43.23       47.76      1.83 o 
 -10   1   2       31.65       32.95      1.83 o 
  -9   1   2        0.00        0.83      3.16 o 
  -8   1   2       23.50       23.80      1.00 o 
  -7   1   2       77.45       76.88      2.83 o 
  -6   1   2      107.11      110.83      4.16 o 
  -5   1   2       27.86       29.29      1.33 o 
  -4   1   2       19.59       19.64      0.67 o 
  -3   1   2      174.87      151.11      3.66 o 
  -2   1   2      239.48      244.13      3.83 o 
  -1   1   2     1158.98     1108.33      6.99 o 
   0   1   2       36.36       33.96      1.11 o 
   1   1   2      371.41      378.10      4.49 o 
   2   1   2      732.37      773.17      6.99 o 
   3   1   2      263.02      260.27      4.66 o 
   4   1   2       26.48       30.62      1.50 o 
   5   1   2      379.12      367.45      6.82 o 
   6   1   2      167.74      170.74      5.49 o 
   7   1   2       33.81       28.79      1.50 o 
   8   1   2      115.25      114.33      4.83 o 
   9   1   2        1.66       -0.67      3.66 o 
  10   1   2        7.02        6.99      1.33 o 
 -11   2   2       28.72       34.12      1.66 o 
 -10   2   2        0.01       -4.16      4.16 o 
  -9   2   2       53.94       51.26      2.16 o 
  -8   2   2       21.35       22.80      1.16 o 
  -6   2   2        5.27        3.99      2.66 o 
  -5   2   2       44.24       40.94      1.83 o 
  -4   2   2      418.07      410.38      6.32 o 
  -3   2   2        0.00        0.83      1.66 o 
  -2   2   2       15.77       17.97      0.67 o 
  -1   2   2     1775.25     1706.43      9.32 o 
   0   2   2      352.31      406.56     42.94 o 
   1   2   2      552.69      612.91      5.99 o 
   2   2   2      255.36      243.47      4.33 o 
   3   2   2       11.58       12.98      0.67 o 
   4   2   2      112.92      109.34      3.83 o 
   5   2   2      136.90      129.64      4.66 o 
   6   2   2       78.85       84.54      3.16 o 
   7   2   2      421.25      367.95      8.82 o 
   8   2   2        4.63        3.99      3.49 o 
   9   2   2        1.56       -3.99      3.99 o 
  10   2   2       16.34       17.31      1.33 o 
 -11   3   2        1.32       -2.00      4.66 o 
 -10   3   2        0.08       -1.00      3.99 o 
  -9   3   2        0.13       -2.33      3.66 o 
  -8   3   2       21.09       18.97      1.00 o 
  -7   3   2      172.95      161.59      5.99 o 
  -6   3   2        7.18        6.66      0.83 o 
  -5   3   2      304.17      293.72      6.32 o 
  -4   3   2     2093.20     2073.88     14.31 o 
  -3   3   2      646.43      709.76      7.82 o 
  -2   3   2      414.96      432.52      5.82 o 
  -1   3   2     4028.47     4148.59     15.98 o 
   0   3   2       12.04       16.28      1.50 o 
   1   3   2      106.94       98.35      3.00 o 
   2   3   2     1796.10     1967.20     12.31 o 
   3   3   2       88.76       80.21      3.16 o 
   4   3   2        1.47        0.17      2.00 o 
   5   3   2       40.94       39.11      1.50 o 
   6   3   2       21.80       19.80      1.00 o 
   7   3   2        0.20        0.33      3.00 o 
   8   3   2       24.48       25.13      1.16 o 
   9   3   2        2.93        6.66      3.83 o 
  10   3   2       76.55       80.71      3.16 o 
 -10   4   2        4.74        1.00      4.49 o 
  -9   4   2       13.17       12.81      1.16 o 
  -8   4   2        8.37        1.16      3.83 o 
  -7   4   2       38.35       42.27      1.66 o 
  -6   4   2        6.53        8.32      0.83 o 
  -5   4   2        2.39        4.16      2.50 o 
  -4   4   2       31.30       31.62      1.16 o 
  -3   4   2       45.23       46.10      1.66 o 
  -2   4   2       60.67       69.89      2.66 o 
  -1   4   2       18.35       15.64      0.83 o 
   0   4   2        0.99       -1.16      1.41 o 
   1   4   2      250.83      353.63      5.49 o 
   2   4   2      191.29      229.49      5.16 o 
   3   4   2      111.22      111.33      3.99 o 
   4   4   2      160.39      148.61      4.66 o 
   5   4   2       41.73       39.94      1.66 o 
   6   4   2      392.38      398.57      8.49 o 
   7   4   2        7.14        5.49      3.49 o 
   8   4   2       18.80       19.97      1.16 o 
   9   4   2        5.20        6.16      1.16 o 
  10   4   2       12.53       12.48      1.50 o 
 -10   5   2        3.25        2.00      1.33 o 
  -9   5   2       16.19       16.97      1.33 o 
  -8   5   2       68.76       63.90      2.33 o 
  -7   5   2        5.43        3.83      3.16 o 
  -6   5   2       11.79       10.98      0.83 o 
  -5   5   2        0.01       -0.33      2.66 o 
  -4   5   2      328.51      329.00      6.99 o 
  -3   5   2       78.88       85.37      3.49 o 
  -2   5   2       19.19       19.30      0.83 o 
  -1   5   2        6.95        7.16      0.67 o 
   0   5   2      324.44      403.63     45.18 o 
   1   5   2      177.41      196.87      4.83 o 
   2   5   2       95.77      116.49      3.99 o 
   3   5   2       15.82       19.30      0.83 o 
   4   5   2      395.07      372.27      7.49 o 
   5   5   2      356.87      305.71      7.32 o 
   6   5   2        2.95        2.66      0.83 o 
   7   5   2       31.19       30.62      1.16 o 
   8   5   2        9.41        2.66      4.49 o 
   9   5   2        0.05        2.16      3.83 o 
  10   5   2        0.11        6.66      4.49 o 
 -10   6   2        6.92        7.82      1.33 o 
  -9   6   2       10.73        2.83      4.49 o 
  -8   6   2       20.58       21.47      1.33 o 
  -7   6   2       18.24       15.31      1.00 o 
  -6   6   2       56.18       52.25      2.16 o 
  -5   6   2        0.01        1.50      2.66 o 
  -4   6   2       16.29       20.14      0.83 o 
  -3   6   2      379.64      378.76      7.32 o 
  -2   6   2        7.74        4.33      2.50 o 
  -1   6   2       11.56       16.48      0.67 o 
   0   6   2       46.18       62.80      7.24 o 
   1   6   2      145.11      144.28      4.49 o 
   2   6   2      176.67      182.23      5.33 o 
   3   6   2      129.36      156.43      5.33 o 
   4   6   2       92.31      107.50      4.16 o 
   5   6   2      711.38      671.16     11.15 o 
   6   6   2       32.33       30.45      1.33 o 
   7   6   2        6.84        5.49      3.66 o 
   8   6   2       19.97       19.97      1.33 o 
   9   6   2       28.59       29.12      1.50 o 
  -9   7   2        0.00        4.66      4.16 o 
  -8   7   2       27.47       27.29      1.33 o 
  -7   7   2        9.06        9.49      1.00 o 
  -6   7   2       61.54       58.41      2.16 o 
  -5   7   2       94.89       92.53      4.16 o 
  -4   7   2        8.79        7.16      0.83 o 
  -3   7   2       13.38       13.15      0.83 o 
  -2   7   2       44.25       44.77      1.66 o 
  -1   7   2      133.47      112.50      4.49 o 
   0   7   2       83.33       92.58      2.41 o 
   1   7   2       28.10       28.79      1.00 o 
   2   7   2       78.53       80.55      3.33 o 
   3   7   2        0.10        3.83      2.50 o 
   4   7   2       11.73       15.98      1.00 o 
   5   7   2       55.22       52.92      1.66 o 
   6   7   2       27.75       27.79      1.33 o 
   7   7   2       24.74       24.46      1.33 o 
   8   7   2       46.47       45.43      2.16 o 
   9   7   2        6.46        6.49      4.66 o 
  -9   8   2       17.82       18.64      1.50 o 
  -8   8   2       39.82       39.94      1.66 o 
  -7   8   2       10.70        6.49      3.99 o 
  -6   8   2       11.70       12.81      1.00 o 
  -5   8   2       11.81       10.48      1.00 o 
  -4   8   2       77.25       76.22      2.66 o 
  -3   8   2       18.11       17.97      1.00 o 
  -2   8   2      257.90      242.30      6.82 o 
  -1   8   2       59.02       63.90      2.66 o 
   0   8   2      115.24      137.01     15.56 o 
   1   8   2        0.28       -0.17      3.00 o 
   2   8   2       48.01       58.08      2.33 o 
   3   8   2        9.48        4.83      3.00 o 
   4   8   2       64.77       60.08      2.33 o 
   5   8   2       43.54       38.44      1.66 o 
   6   8   2       26.38       25.96      1.33 o 
   7   8   2        3.48        5.49      3.99 o 
   8   8   2       11.45       13.48      1.33 o 
  -8   9   2        3.31        1.33      4.66 o 
  -7   9   2        7.27        7.66      1.16 o 
  -6   9   2        0.18       -0.83      3.83 o 
  -5   9   2       55.15       48.59      2.00 o 
  -4   9   2        2.35        2.16      3.66 o 
  -3   9   2       76.31       73.06      2.83 o 
  -2   9   2       37.84       37.11      1.50 o 
  -1   9   2       28.07       30.95      1.33 o 
   0   9   2      347.15      353.49     24.38 o 
   1   9   2        1.55        2.66      3.16 o 
   2   9   2       36.03       35.61      1.33 o 
   3   9   2       10.36        9.98      1.00 o 
   4   9   2        0.08       -0.17      3.16 o 
   5   9   2       12.58        9.49      1.16 o 
   6   9   2        6.45        6.49      4.16 o 
   7   9   2        0.00       -0.50      4.49 o 
   8   9   2       56.28       61.24      2.50 o 
  -7  10   2       52.64       73.22      3.16 o 
  -6  10   2        2.98       -0.17      4.49 o 
  -5  10   2        1.54        1.50      3.99 o 
  -4  10   2        3.08        1.66      3.83 o 
  -3  10   2       71.23       68.73      2.83 o 
  -2  10   2        0.82        3.99      3.00 o 
  -1  10   2      184.07      173.74      6.66 o 
   0  10   2      186.34      205.18      5.35 o 
   1  10   2       44.08       42.60      1.66 o 
   2  10   2       74.45       65.57      3.16 o 
   3  10   2        2.39        3.66      1.00 o 
   4  10   2        5.24        7.16      3.99 o 
   5  10   2       13.13       14.98      1.33 o 
   6  10   2        4.50        6.66      1.33 o 
   7  10   2       12.11        6.66      5.33 o 
  -6  11   2       48.89       46.26      1.66 o 
  -5  11   2        1.73       -1.83      4.16 o 
  -4  11   2        3.66        1.00      4.33 o 
  -3  11   2       17.21       19.64      1.33 o 
  -2  11   2        0.00        3.00      3.49 o 
  -1  11   2        1.03        0.83      3.16 o 
   0  11   2       43.46       40.43      2.75 o 
   1  11   2       23.20       22.30      1.33 o 
   2  11   2        5.29        3.49      4.33 o 
   3  11   2        0.47       -2.50      4.33 o 
   4  11   2        1.44        1.50      4.33 o 
   5  11   2        3.96        3.99      1.33 o 
   6  11   2       12.85       14.98      1.50 o 
  -5  12   2        0.48       -5.16      5.16 o 
  -4  12   2        0.07       -4.16      4.49 o 
  -3  12   2        3.05        2.50      4.66 o 
  -2  12   2        4.74       -4.49      4.83 o 
  -1  12   2        1.70        3.33      3.99 o 
   0  12   2       25.28       24.22      1.50 o 
   1  12   2       22.37       20.97      1.50 o 
   2  12   2       87.97       90.20      3.33 o 
   3  12   2       18.86       17.47      1.50 o 
   4  12   2        0.39        1.83      4.83 o 
  -3  13   2       39.39       41.44      2.00 o 
  -2  13   2       11.65        7.66      5.33 o 
  -1  13   2        4.29        5.99      4.99 o 
   0  13   2       17.04       16.74      1.06 o 
   1  13   2        8.01        7.32      5.16 o 
   2  13   2        3.40        5.49      4.83 o 
 -11   1   3        3.36       -1.83      4.33 o 
 -10   1   3        6.83        6.32      1.16 o 
  -9   1   3        0.21       -2.50      3.66 o 
  -8   1   3       46.51       48.09      2.00 o 
  -7   1   3       22.79       20.80      1.00 o 
  -6   1   3        0.43        1.00      2.50 o 
  -5   1   3      147.30      139.79      4.49 o 
  -4   1   3      938.00      950.40      9.65 o 
  -3   1   3        2.66        0.50      0.67 o 
  -2   1   3      123.25      114.49      3.16 o 
  -1   1   3      558.89      524.71      5.82 o 
   0   1   3       71.45       56.37      2.91 o 
   1   1   3     3104.04     3330.49     14.81 o 
   2   1   3      201.38      213.35      4.33 o 
   3   1   3       85.38       91.03      3.00 o 
   4   1   3      197.68      189.38      4.99 o 
   5   1   3       35.34       34.95      1.33 o 
   6   1   3        0.68       -0.17      0.83 o 
   7   1   3        0.72       -1.00      3.00 o 
   8   1   3        3.73        0.83      3.16 o 
   9   1   3       39.16       39.27      1.83 o 
  10   1   3        8.01        7.66      1.33 o 
 -11   2   3       37.07       40.27      1.66 o 
 -10   2   3        8.79        2.66      4.33 o 
  -9   2   3        4.50        4.49      3.49 o 
  -8   2   3       12.40       12.65      1.00 o 
  -7   2   3       75.63       77.88      3.00 o 
  -6   2   3       78.48       91.36      3.49 o 
  -4   2   3     1097.32     1035.61     10.32 o 
  -3   2   3      571.74      604.26      7.32 o 
  -2   2   3       16.92       15.48      0.67 o 
  -1   2   3      152.07      173.07      3.83 o 
   0   2   3      217.63      213.73     23.38 o 
   1   2   3       15.61       14.15      0.67 o 
   2   2   3       60.63       63.24      2.50 o 
   3   2   3       65.62       83.37      3.00 o 
   4   2   3      193.52      169.91      4.99 o 
   5   2   3      354.86      309.53      6.99 o 
   6   2   3        8.91        5.66      0.83 o 
   7   2   3        6.24        5.99      1.00 o 
   8   2   3        3.09        4.33      3.33 o 
   9   2   3       36.90       42.10      1.83 o 
  10   2   3        2.37        0.83      4.33 o 
 -11   3   3       17.25       16.48      1.50 o 
 -10   3   3        0.86       -4.33      4.33 o 
  -9   3   3        0.32        0.83      3.33 o 
  -8   3   3       70.07       66.73      2.33 o 
  -7   3   3        0.15        1.16      2.50 o 
  -6   3   3       96.32      100.68      3.99 o 
  -5   3   3       64.01       65.90      2.83 o 
  -4   3   3       19.17       16.97      0.67 o 
  -3   3   3      161.31      170.08      4.33 o 
  -2   3   3       13.70       17.31      0.67 o 
  -1   3   3      179.25      212.18      4.49 o 
   0   3   3      417.09      467.99     36.69 o 
   1   3   3        2.56        4.49      0.67 o 
   2   3   3       36.98       35.61      1.50 o 
   3   3   3       44.13       51.42      2.00 o 
   4   3   3        0.06        2.50      2.00 o 
   5   3   3      615.91      588.11      9.65 o 
   6   3   3       13.07       14.31      1.00 o 
   7   3   3       77.71       72.22      2.33 o 
   8   3   3       22.99       21.63      1.16 o 
   9   3   3        7.18        5.66      4.66 o 
  10   3   3        4.99        5.99      4.33 o 
 -10   4   3        1.03        2.00      3.99 o 
  -9   4   3        2.08        2.16      3.83 o 
  -8   4   3        1.53       -3.66      3.66 o 
  -7   4   3       35.54       35.95      1.33 o 
  -6   4   3       47.21       47.43      2.00 o 
  -5   4   3       40.15       34.78      1.50 o 
  -4   4   3      210.37      206.69      5.49 o 
  -3   4   3      180.89      182.72      4.83 o 
  -2   4   3      221.52      232.65      5.16 o 
  -1   4   3        0.47       -2.00      2.00 o 
   0   4   3      160.01      175.73      9.98 o 
   1   4   3       34.82       41.94      1.66 o 
   2   4   3        5.34        2.66      2.33 o 
   3   4   3        6.40        8.15      0.67 o 
   4   4   3      233.75      217.17      5.82 o 
   5   4   3       36.13       34.78      1.66 o 
   6   4   3      223.73      191.71      6.49 o 
   7   4   3       31.13       29.29      1.16 o 
   8   4   3       26.18       26.63      1.33 o 
   9   4   3       71.92       77.38      3.16 o 
  10   4   3       12.00       12.31      1.50 o 
 -10   5   3        8.70        9.49      1.33 o 
  -9   5   3        6.33        1.33      4.16 o 
  -8   5   3        5.40        7.16      1.00 o 
  -7   5   3       25.35       23.63      1.16 o 
  -6   5   3        2.21       -1.33      3.00 o 
  -5   5   3       47.96       52.59      2.33 o 
  -4   5   3       26.84       25.46      1.16 o 
  -3   5   3       91.94       92.36      3.83 o 
  -2   5   3      403.31      427.02      7.32 o 
  -1   5   3      139.84      143.45      4.33 o 
   0   5   3      184.27      214.22     11.48 o 
   1   5   3      928.63     1125.31     11.15 o 
   2   5   3       26.61       29.29      1.33 o 
   3   5   3      375.28      378.93      7.32 o 
   4   5   3        4.67        4.16      3.00 o 
   5   5   3       17.82       17.97      1.00 o 
   6   5   3       26.39       28.29      1.16 o 
   7   5   3       13.14       13.31      1.00 o 
   8   5   3       16.33       16.64      1.16 o 
   9   5   3       46.91       48.43      2.50 o 
 -10   6   3       26.03       27.13      1.66 o 
  -9   6   3       27.80       31.12      1.50 o 
  -8   6   3       17.86       20.80      1.16 o 
  -7   6   3        2.02        3.83      3.16 o 
  -6   6   3        4.51        5.82      3.16 o 
  -5   6   3       51.22       53.25      2.50 o 
  -4   6   3       54.33       60.91      2.33 o 
  -3   6   3      172.46      168.58      5.33 o 
  -2   6   3       77.09       85.70      3.33 o 
  -1   6   3       40.68       48.26      2.16 o 
   0   6   3       25.70       28.55      2.25 o 
   1   6   3       53.91       55.42      2.33 o 
   2   6   3        0.16       -2.50      2.50 o 
   3   6   3      341.68      320.68      7.32 o 
   4   6   3        9.73        8.15      0.83 o 
   5   6   3      255.77      257.61      7.66 o 
   6   6   3       28.56       27.96      1.16 o 
   7   6   3       25.95       27.13      1.33 o 
   8   6   3        3.35        2.16      3.99 o 
   9   6   3        9.23       11.65      1.50 o 
  -9   7   3       57.15       54.92      2.16 o 
  -8   7   3        0.84       -3.99      3.99 o 
  -7   7   3        0.48        1.83      3.49 o 
  -6   7   3       60.45       60.58      2.00 o 
  -5   7   3       75.71       77.88      3.16 o 
  -4   7   3       30.07       30.62      1.33 o 
  -3   7   3      123.31      111.00      4.99 o 
  -2   7   3       20.36       18.14      1.00 o 
  -1   7   3      322.01      305.37      6.99 o 
   0   7   3       39.78       52.91      5.66 o 
   1   7   3      140.79      196.87      5.82 o 
   2   7   3       64.23       69.40      2.83 o 
   3   7   3      332.14      337.99      7.99 o 
   4   7   3      383.47      341.15      8.32 o 
   5   7   3        7.43        5.66      1.00 o 
   6   7   3       36.53       41.60      1.66 o 
   7   7   3       22.36       21.47      1.33 o 
   8   7   3        0.16       -0.33      4.49 o 
  -9   8   3        3.86        4.49      4.83 o 
  -8   8   3        1.29        4.83      3.83 o 
  -7   8   3        6.36        1.83      3.99 o 
  -6   8   3        1.38        3.00      3.49 o 
  -5   8   3       21.41       17.97      1.16 o 
  -4   8   3      397.87      377.27      8.99 o 
  -3   8   3       17.66       16.14      1.00 o 
  -2   8   3      147.72      151.94      5.49 o 
  -1   8   3      251.38      274.75      7.32 o 
   0   8   3        0.81        1.88      2.17 o 
   1   8   3       48.08       48.43      1.66 o 
   2   8   3        0.01        1.00      3.00 o 
   3   8   3       37.88       33.62      1.33 o 
   4   8   3        2.52        1.16      3.16 o 
   5   8   3        0.83       -4.16      4.16 o 
   6   8   3        1.33       -1.83      3.99 o 
   7   8   3        2.83        1.50      3.66 o 
   8   8   3        4.13        7.32      4.49 o 
  -8   9   3        3.06        5.66      4.33 o 
  -7   9   3        8.04        7.49      1.33 o 
  -6   9   3        9.29        8.15      1.16 o 
  -5   9   3        0.03       -3.33      3.33 o 
  -4   9   3       20.09       17.31      1.16 o 
  -3   9   3        1.05       -0.17      3.49 o 
  -2   9   3      202.75      177.57      6.82 o 
  -1   9   3       34.76       30.79      1.33 o 
   0   9   3        0.18        0.75      2.35 o 
   1   9   3       67.07       62.41      2.50 o 
   2   9   3        1.56        2.66      3.49 o 
   3   9   3       33.60       26.29      1.16 o 
   4   9   3       54.24       54.58      2.33 o 
   5   9   3        0.00       -4.16      4.16 o 
   6   9   3        4.66        4.83      3.83 o 
   7   9   3       13.85       17.97      1.50 o 
  -7  10   3        4.10        4.66      4.49 o 
  -6  10   3        2.80        4.66      4.33 o 
  -5  10   3        0.88        3.99      3.83 o 
  -4  10   3        5.22        2.66      3.99 o 
  -3  10   3        7.23        3.49      4.33 o 
  -2  10   3       85.59       85.87      3.49 o 
  -1  10   3       44.70       38.61      1.66 o 
   0  10   3       17.96       20.98      0.88 o 
   1  10   3        0.01       -3.49      3.49 o 
   2  10   3        9.19       10.82      1.16 o 
   3  10   3        2.85        3.83      3.83 o 
   4  10   3        1.48        2.33      3.83 o 
   5  10   3        9.17        4.83      4.33 o 
   6  10   3      151.51      166.92      6.82 o 
  -6  11   3        4.44        5.16      1.33 o 
  -5  11   3        0.02       -4.16      4.16 o 
  -4  11   3        4.87        3.16      4.49 o 
  -3  11   3       60.47       61.74      2.16 o 
  -2  11   3        1.34        0.00      4.33 o 
  -1  11   3        7.73        7.49      4.16 o 
   0  11   3        6.63        3.29      3.16 o 
   1  11   3       15.39       17.31      1.33 o 
   2  11   3        0.00        3.66      3.99 o 
   3  11   3        0.52       -0.17      4.33 o 
   4  11   3        5.66        3.99      4.49 o 
   5  11   3       38.67       41.44      1.66 o 
  -4  12   3        1.24       -1.66      4.83 o 
  -3  12   3       11.80        5.99      5.16 o 
  -2  12   3        0.30       -2.00      4.33 o 
  -1  12   3       12.07       11.32      1.33 o 
   0  12   3        0.43        0.42      3.05 o 
   1  12   3        0.00       -1.83      4.49 o 
   2  12   3        0.62        3.33      4.33 o 
   3  12   3        4.22        4.49      4.99 o 
   4  12   3        4.37       -1.66      5.49 o 
  -2  13   3        0.73        7.66      4.33 o 
  -1  13   3       24.04       19.14      1.66 o 
   0  13   3       35.90       35.51      2.83 o 
   1  13   3        1.29        3.99      4.66 o 
 -11   0   4        8.97        1.66      5.49 o 
 -10   0   4        0.99        2.33      4.16 o 
  -9   0   4        0.38        4.33      3.16 o 
  -8   0   4       84.60       96.02      3.66 o 
  -7   0   4       88.06       93.86      3.99 o 
  -6   0   4       85.91      101.51      3.83 o 
  -5   0   4      913.84      855.05     10.65 o 
  -4   0   4     1215.27     1313.36     11.98 o 
  -3   0   4       10.57       14.48      0.67 o 
  -2   0   4      832.46      876.68      8.82 o 
  -1   0   4       76.14       64.90      2.50 o 
   0   0   4        5.47        5.08      0.47 o 
   1   0   4      623.85      611.91      7.32 o 
   2   0   4        3.95        1.00      2.16 o 
   3   0   4       11.83        9.65      0.67 o 
   4   0   4        1.76       -1.50      2.33 o 
   5   0   4       59.00       58.41      2.50 o 
   6   0   4       35.10       45.10      1.83 o 
   7   0   4        7.06        6.49      1.00 o 
   8   0   4       81.16       77.72      3.00 o 
   9   0   4        3.48       -4.83      4.83 o 
  10   0   4        3.30       -2.16      4.66 o 
 -11   1   4        7.84        0.83      5.33 o 
 -10   1   4        3.47        6.32      3.66 o 
  -9   1   4       21.61       24.30      1.33 o 
  -8   1   4       15.26       14.81      1.00 o 
  -7   1   4        0.08        3.00      2.83 o 
  -6   1   4       29.25       28.79      1.16 o 
  -5   1   4       19.04       16.64      0.83 o 
  -4   1   4       33.60       37.61      1.50 o 
  -3   1   4      477.42      481.44      7.16 o 
  -2   1   4      186.25      203.69      4.66 o 
  -1   1   4      341.38      348.48      5.49 o 
   0   1   4      104.38      116.26      4.16 o 
   1   1   4       68.14       72.56      3.16 o 
   2   1   4      492.97      533.53      7.32 o 
   3   1   4      133.11      134.30      4.49 o 
   4   1   4      203.18      176.40      5.16 o 
   5   1   4       40.24       42.44      1.50 o 
   6   1   4      174.03      141.12      5.66 o 
   7   1   4       11.12        7.82      1.00 o 
   8   1   4        1.53        0.83      3.33 o 
   9   1   4       11.30        5.99      4.16 o 
  10   1   4       28.78       30.79      1.50 o 
 -11   2   4        3.05        4.66      1.33 o 
 -10   2   4        4.00        4.16      4.49 o 
  -9   2   4       19.87       21.47      1.33 o 
  -8   2   4        1.72       -1.83      3.33 o 
  -7   2   4        3.41        2.83      3.00 o 
  -6   2   4      105.58      118.65      4.99 o 
  -5   2   4       38.89       42.60      1.50 o 
  -4   2   4       28.12       28.62      1.33 o 
  -3   2   4      763.36      764.35      9.15 o 
  -2   2   4       63.57       60.91      2.33 o 
  -1   2   4      342.12      334.16      5.66 o 
   0   2   4      442.23      423.25     27.38 o 
   1   2   4      288.60      315.52      5.82 o 
   2   2   4      155.35      140.29      4.33 o 
   3   2   4      366.92      363.12      6.82 o 
   4   2   4      576.81      509.57      8.49 o 
   5   2   4      185.19      169.08      5.66 o 
   6   2   4       22.70       19.80      1.00 o 
   7   2   4       35.79       29.12      1.16 o 
   8   2   4        8.75        8.49      1.16 o 
   9   2   4        0.00       -4.16      4.33 o 
  10   2   4       48.64       52.25      2.50 o 
 -10   3   4        0.35       -4.66      4.66 o 
  -9   3   4       12.89       14.48      1.16 o 
  -8   3   4       50.21       44.93      2.00 o 
  -7   3   4       18.13       18.14      1.00 o 
  -6   3   4       34.21       39.77      1.66 o 
  -5   3   4       31.78       38.11      1.33 o 
  -4   3   4       45.21       43.77      2.00 o 
  -3   3   4      496.42      476.62      7.66 o 
  -2   3   4      236.19      223.50      5.16 o 
  -1   3   4       10.20       11.48      0.67 o 
   0   3   4     2153.87     2290.16    197.20 o 
   1   3   4      246.00      277.08      5.66 o 
   2   3   4      384.87      404.56      6.99 o 
   3   3   4        3.17        2.16      2.33 o 
   4   3   4        0.02       -1.00      2.66 o 
   5   3   4       84.58       90.70      3.16 o 
   6   3   4        1.35       -0.17      3.00 o 
   7   3   4       43.63       40.27      1.66 o 
   8   3   4       25.40       19.80      1.50 o 
   9   3   4       15.78        1.83      4.99 o 
 -10   4   4        0.56        3.99      3.83 o 
  -9   4   4       18.42       20.97      1.33 o 
  -8   4   4        3.36       -2.83      3.83 o 
  -7   4   4        3.47        2.16      1.00 o 
  -6   4   4       11.57       10.65      1.00 o 
  -5   4   4        0.79        0.67      0.83 o 
  -4   4   4       35.60       32.95      1.50 o 
  -3   4   4      115.40      120.98      4.49 o 
  -2   4   4      112.29      113.83      4.16 o 
  -1   4   4       46.40       58.25      2.16 o 
   0   4   4       84.32      100.58     10.82 o 
   1   4   4      441.87      470.13      7.49 o 
   2   4   4        0.02       -1.50      2.16 o 
   3   4   4       81.89       75.55      3.33 o 
   4   4   4     1155.91     1066.89     12.81 o 
   5   4   4       81.00       74.55      2.66 o 
   6   4   4        0.11        4.16      3.16 o 
   7   4   4       25.21       24.80      1.16 o 
   8   4   4       15.33       18.64      1.16 o 
   9   4   4        2.83        1.33      4.33 o 
 -10   5   4       26.38       26.79      1.50 o 
  -9   5   4       16.73       15.64      1.33 o 
  -8   5   4       14.40       15.81      1.16 o 
  -7   5   4        0.52       -1.33      3.33 o 
  -6   5   4      210.41      203.19      6.82 o 
  -5   5   4      192.63      191.05      6.32 o 
  -4   5   4       11.01       11.15      0.83 o 
  -3   5   4      130.70      124.15      4.83 o 
  -2   5   4       13.90       11.48      0.83 o 
  -1   5   4        0.59       -0.50      2.33 o 
   0   5   4        1.68        1.00      0.75 o 
   1   5   4       43.64       43.93      1.83 o 
   2   5   4      181.64      202.86      5.82 o 
   3   5   4      384.21      378.26      7.82 o 
   4   5   4       51.14       51.09      2.16 o 
   5   5   4      105.27      108.84      4.66 o 
   6   5   4       69.52       73.56      3.33 o 
   7   5   4       35.62       34.45      1.50 o 
   8   5   4       24.60       24.63      1.50 o 
   9   5   4       14.60       13.31      1.50 o 
  -9   6   4        1.66       -2.50      4.33 o 
  -8   6   4       37.30       39.77      1.83 o 
  -7   6   4       10.33        8.65      1.16 o 
  -6   6   4        0.72        1.33      3.16 o 
  -5   6   4      382.76      364.95      8.82 o 
  -4   6   4       67.32       68.90      2.33 o 
  -3   6   4       28.14       26.13      1.16 o 
  -2   6   4       77.09       72.39      3.00 o 
  -1   6   4      101.16      105.34      4.16 o 
   0   6   4       23.91       22.70      1.75 o 
   1   6   4       68.43       73.89      2.83 o 
   2   6   4       59.57       65.07      2.83 o 
   3   6   4      280.44      270.26      7.16 o 
   4   6   4        0.07       -2.00      3.16 o 
   5   6   4        7.19        5.82      3.33 o 
   6   6   4       63.46       56.75      2.50 o 
   7   6   4       91.20      103.68      3.99 o 
   8   6   4      105.89      113.33      4.33 o 
  -9   7   4        0.25        0.83      3.99 o 
  -8   7   4        5.06        3.99      1.16 o 
  -7   7   4       47.32       49.76      1.83 o 
  -6   7   4       28.26       27.79      1.16 o 
  -5   7   4        0.14        2.16      3.16 o 
  -4   7   4       78.28       78.22      3.33 o 
  -3   7   4      108.75       85.37      3.99 o 
  -2   7   4       49.89       46.93      2.00 o 
  -1   7   4       61.74       54.75      2.83 o 
   0   7   4       83.74       79.81      8.40 o 
   1   7   4        0.00       -2.16      3.00 o 
   2   7   4       30.16       26.79      1.16 o 
   3   7   4        1.71       -1.50      3.33 o 
   4   7   4        0.03        0.00      0.83 o 
   5   7   4       11.11       10.32      1.16 o 
   6   7   4       27.93       25.96      1.33 o 
   7   7   4       49.26       55.75      2.16 o 
   8   7   4       17.85       21.63      1.50 o 
  -8   8   4        0.28        3.33      4.16 o 
  -7   8   4        0.09        2.50      3.66 o 
  -6   8   4       46.86       43.60      2.16 o 
  -5   8   4        3.45        4.33      3.83 o 
  -4   8   4      148.45      119.32      4.99 o 
  -3   8   4      118.68      112.66      4.83 o 
  -2   8   4        0.55        2.33      2.83 o 
  -1   8   4       12.14       15.64      1.00 o 
   0   8   4      138.98      142.07     12.31 o 
   1   8   4       80.37       80.71      3.66 o 
   2   8   4      113.72      129.80      5.66 o 
   3   8   4        0.19        0.50      3.16 o 
   4   8   4        5.07        4.83      1.00 o 
   5   8   4       15.08       13.81      1.16 o 
   6   8   4        0.00        2.33      3.99 o 
   7   8   4        8.21        9.15      1.33 o 
  -8   9   4        9.42        8.65      1.50 o 
  -7   9   4        1.45        0.50      3.99 o 
  -6   9   4       12.28       13.31      1.16 o 
  -5   9   4        0.38        0.00      3.66 o 
  -4   9   4        9.63        2.50      4.16 o 
  -3   9   4        0.24       -3.49      3.66 o 
  -2   9   4      229.97      215.18      7.66 o 
  -1   9   4        1.85        1.50      1.00 o 
   0   9   4       64.16       67.17      8.57 o 
   1   9   4       81.60       88.70      3.66 o 
   2   9   4       17.12       17.47      1.16 o 
   3   9   4       82.98       82.04      3.49 o 
   4   9   4       69.80       83.21      3.00 o 
   5   9   4       16.67       16.97      1.33 o 
   6   9   4        9.92       12.15      1.33 o 
   7   9   4        3.26        4.83      4.49 o 
  -7  10   4        1.78       -4.83      4.99 o 
  -6  10   4        2.16        3.33      4.33 o 
  -5  10   4        0.30       -1.50      4.16 o 
  -4  10   4       35.46       29.46      1.50 o 
  -3  10   4        3.74        5.33      3.83 o 
  -2  10   4       32.40       34.61      1.33 o 
  -1  10   4        0.46       -0.83      3.66 o 
   0  10   4       36.81       30.14      0.94 o 
   1  10   4        5.92        4.99      4.16 o 
   2  10   4       44.97       43.77      1.83 o 
   3  10   4       54.80       50.42      2.33 o 
   4  10   4       15.48       16.81      1.33 o 
   5  10   4        2.70        0.50      4.49 o 
   6  10   4        9.84       11.82      1.50 o 
  -5  11   4        6.44        7.66      1.33 o 
  -4  11   4        5.30        1.33      4.33 o 
  -3  11   4        1.01        3.49      4.16 o 
  -2  11   4        1.69        0.50      4.33 o 
  -1  11   4        2.42        4.83      3.99 o 
   0  11   4       20.46       17.88      2.66 o 
   1  11   4       34.07       44.60      2.00 o 
   2  11   4        0.04        3.83      3.99 o 
   3  11   4        0.21        2.83      4.16 o 
   4  11   4       41.39       44.77      1.83 o 
  -4  12   4        1.22       -2.50      4.99 o 
  -3  12   4       20.70       20.47      1.50 o 
  -2  12   4        0.04        1.83      4.66 o 
  -1  12   4        0.10        0.00      4.49 o 
   0  12   4       29.23       32.81      1.41 o 
   1  12   4        5.23        3.99      4.99 o 
   2  12   4       19.07       20.14      1.66 o 
   3  12   4        0.29        4.83      4.99 o 
 -10   1   5        2.78        0.00      4.16 o 
  -9   1   5       26.19       26.29      1.33 o 
  -8   1   5       44.79       46.10      2.00 o 
  -7   1   5        0.02       -2.33      3.00 o 
  -6   1   5       85.09       94.86      3.83 o 
  -5   1   5       53.20       52.59      2.16 o 
  -4   1   5       90.40       86.87      3.99 o 
  -3   1   5       49.09       41.94      1.66 o 
  -2   1   5      245.44      220.67      5.33 o 
  -1   1   5      362.87      333.66      6.16 o 
   0   1   5        0.21       -1.08      1.53 o 
   1   1   5      572.89      581.96      8.15 o 
   2   1   5       11.21       12.15      0.67 o 
   3   1   5       26.04       27.46      1.16 o 
   4   1   5        7.45        4.83      0.83 o 
   5   1   5       24.77       24.46      1.16 o 
   6   1   5      160.31      140.29      5.49 o 
   7   1   5        6.20        6.99      1.00 o 
   8   1   5       61.34       56.08      2.16 o 
   9   1   5       18.41       17.47      1.50 o 
 -10   2   5        7.87        6.32      4.66 o 
  -9   2   5        4.07        5.49      4.16 o 
  -8   2   5        7.33        7.49      1.00 o 
  -7   2   5       18.99       19.80      1.00 o 
  -6   2   5      102.96      104.34      4.33 o 
  -5   2   5      174.98      187.55      5.82 o 
  -4   2   5      101.94      105.84      4.16 o 
  -3   2   5      107.49      101.35      3.99 o 
  -2   2   5       35.95       38.61      1.66 o 
  -1   2   5       95.13       95.52      3.83 o 
   0   2   5      109.19      111.62     10.57 o 
   1   2   5       42.74       42.60      1.50 o 
   2   2   5      102.20       92.36      4.16 o 
   3   2   5      346.14      320.85      6.99 o 
   4   2   5       60.81       51.92      1.83 o 
   5   2   5        0.31        2.33      2.83 o 
   6   2   5       42.26       41.10      1.66 o 
   7   2   5        0.56        3.83      3.33 o 
   8   2   5       19.69       18.97      1.33 o 
   9   2   5       67.81       74.39      2.83 o 
 -10   3   5       15.52       16.97      1.50 o 
  -9   3   5        0.72       -2.33      3.83 o 
  -8   3   5       17.97       18.31      1.16 o 
  -7   3   5       19.86       21.80      1.00 o 
  -6   3   5        0.01       -2.83      2.83 o 
  -5   3   5      228.08      237.64      6.66 o 
  -4   3   5       72.40       67.73      2.50 o 
  -3   3   5        9.24       13.65      0.83 o 
  -2   3   5        5.69        7.99      0.67 o 
  -1   3   5        1.89       -0.50      2.33 o 
   0   3   5        6.92        4.66      0.64 o 
   1   3   5       28.03       34.78      1.33 o 
   2   3   5       32.81       36.28      1.50 o 
   3   3   5      479.91      442.17      8.49 o 
   4   3   5       50.39       52.75      1.83 o 
   5   3   5       92.81       74.72      3.16 o 
   6   3   5       12.94       14.81      1.00 o 
   7   3   5       14.47       13.98      1.16 o 
   8   3   5       22.38       22.97      1.33 o 
   9   3   5        0.00        2.16      4.49 o 
 -10   4   5       10.73        7.49      5.16 o 
  -9   4   5        0.60       -1.16      4.16 o 
  -8   4   5        0.01       -3.83      3.83 o 
  -7   4   5        0.95       -0.17      3.33 o 
  -6   4   5       13.90       14.31      1.00 o 
  -5   4   5        7.01        5.99      0.83 o 
  -4   4   5       95.64       92.03      3.33 o 
  -3   4   5       16.88       15.64      0.83 o 
  -2   4   5      323.31      313.53      6.82 o 
  -1   4   5       97.61       91.53      3.66 o 
   0   4   5      293.51      287.91     36.53 o 
   1   4   5      251.11      259.11      6.49 o 
   2   4   5       52.21       51.76      2.16 o 
   3   4   5      358.26      350.14      7.99 o 
   4   4   5       31.85       31.29      1.16 o 
   5   4   5        9.27        7.82      1.00 o 
   6   4   5        6.27        0.67      3.66 o 
   7   4   5       28.43       31.45      1.33 o 
   8   4   5        0.46       -4.33      4.33 o 
   9   4   5       22.03       20.47      1.50 o 
  -9   5   5       19.43       19.47      1.33 o 
  -8   5   5       26.71       28.79      1.33 o 
  -7   5   5       16.40       17.47      1.16 o 
  -6   5   5        7.51        5.99      1.00 o 
  -5   5   5       56.89       52.59      2.33 o 
  -4   5   5       39.55       41.77      1.83 o 
  -3   5   5       21.54       21.80      0.83 o 
  -2   5   5      319.19      320.68      7.32 o 
  -1   5   5      122.32      123.31      4.99 o 
   0   5   5       16.06       15.54      1.00 o 
   1   5   5       40.05       47.10      2.00 o 
   2   5   5       97.19      118.82      4.16 o 
   3   5   5      113.63      122.15      4.33 o 
   4   5   5       93.21       90.36      4.33 o 
   5   5   5       31.20       32.62      1.16 o 
   6   5   5      135.70      138.62      5.49 o 
   7   5   5       12.70       13.65      1.33 o 
   8   5   5        5.06       -3.33      4.83 o 
  -9   6   5        0.26       -2.16      4.33 o 
  -8   6   5        0.08        0.50      3.99 o 
  -7   6   5       29.74       27.29      1.50 o 
  -6   6   5       17.16       20.80      1.16 o 
  -5   6   5      110.50      101.51      4.33 o 
  -4   6   5       19.34       18.14      1.00 o 
  -3   6   5       40.05       41.60      1.66 o 
  -2   6   5        1.95        3.66      2.83 o 
  -1   6   5        6.76        2.66      2.83 o 
   0   6   5        4.25        2.91      2.04 o 
   1   6   5      230.11      229.49      6.82 o 
   2   6   5       94.13      100.85      4.49 o 
   3   6   5       69.99       74.72      2.33 o 
   4   6   5       77.67       85.04      3.33 o 
   5   6   5        4.03        3.33      1.00 o 
   6   6   5        0.38        0.00      3.83 o 
   7   6   5       20.01       21.80      1.50 o 
   8   6   5        5.94        3.83      4.66 o 
  -9   7   5        3.79       -2.83      4.83 o 
  -8   7   5        4.78        2.00      1.33 o 
  -7   7   5       75.32       83.37      2.83 o 
  -6   7   5      121.69      117.82      4.83 o 
  -5   7   5        4.21        4.16      1.00 o 
  -4   7   5       14.99       13.48      1.00 o 
  -3   7   5        1.90        0.17      2.66 o 
  -2   7   5        1.81        2.00      3.00 o 
  -1   7   5        0.21        1.00      3.00 o 
   0   7   5        1.62       -1.38      2.17 o 
   1   7   5       77.07       82.54      3.83 o 
   2   7   5      192.76      191.38      6.82 o 
   3   7   5        4.55        4.16      3.33 o 
   4   7   5       59.99       69.23      3.00 o 
   5   7   5       88.84       96.02      4.66 o 
   6   7   5       35.49       34.28      1.50 o 
   7   7   5       15.35       12.15      1.33 o 
  -8   8   5        1.17        0.00      4.49 o 
  -7   8   5        9.76       10.48      1.33 o 
  -6   8   5       33.15       31.12      1.83 o 
  -5   8   5       12.47       14.64      1.16 o 
  -4   8   5        6.97        6.32      1.00 o 
  -3   8   5      129.14      135.30      5.33 o 
  -2   8   5       42.84       36.94      2.00 o 
  -1   8   5      119.99      102.51      4.16 o 
   0   8   5       26.78       32.77      3.41 o 
   1   8   5      104.65      106.01      4.83 o 
   2   8   5       42.26       43.77      1.83 o 
   3   8   5        0.57        1.50      3.49 o 
   4   8   5        0.86       -0.17      3.49 o 
   5   8   5        1.54       -3.33      4.49 o 
   6   8   5        2.20       -1.33      4.83 o 
   7   8   5        5.94        5.82      4.83 o 
  -7   9   5        1.19        1.83      4.66 o 
  -6   9   5       14.98       13.31      1.33 o 
  -5   9   5       18.09       16.48      1.33 o 
  -4   9   5        5.19        4.49      1.16 o 
  -3   9   5        0.92        4.66      3.83 o 
  -2   9   5       23.99       26.46      1.16 o 
  -1   9   5       83.44       69.89      2.66 o 
   0   9   5        9.51       11.48      2.33 o 
   1   9   5       68.70       67.07      2.83 o 
   2   9   5       31.79       33.78      1.66 o 
   3   9   5        6.31        5.99      1.16 o 
   4   9   5       21.85       21.97      1.33 o 
   5   9   5       36.25       41.27      1.66 o 
   6   9   5        1.56        3.33      4.49 o 
  -6  10   5        6.61        3.83      4.83 o 
  -5  10   5        0.63        5.66      3.99 o 
  -4  10   5      107.89      110.17      3.99 o 
  -3  10   5        8.01        3.83      1.33 o 
  -2  10   5        6.27        5.66      1.16 o 
  -1  10   5        6.64        6.82      3.83 o 
   0  10   5        0.45       -2.82      2.82 o 
   1  10   5       25.06       22.97      1.33 o 
   2  10   5       14.70       17.14      1.33 o 
   3  10   5       12.08       13.81      1.33 o 
   4  10   5       36.21       47.93      2.33 o 
   5  10   5        2.07        1.83      1.50 o 
  -5  11   5       54.61       58.25      2.83 o 
  -4  11   5        9.57        9.15      1.33 o 
  -3  11   5       12.46        9.82      1.33 o 
  -2  11   5        8.91       -2.00      4.83 o 
  -1  11   5        0.41        3.33      4.16 o 
   0  11   5       18.66       19.62      2.16 o 
   1  11   5        5.53        8.32      4.49 o 
   2  11   5        0.01        2.33      4.49 o 
   3  11   5       11.11       12.98      1.50 o 
  -2  12   5        0.17        4.99      4.66 o 
  -1  12   5        0.49        3.00      4.49 o 
   0  12   5        5.33        3.58      3.74 o 
   1  12   5       10.59       11.98      1.50 o 
 -10   0   6        0.00        5.66      3.99 o 
  -9   0   6        5.86        6.32      4.33 o 
  -8   0   6        2.90        2.50      1.00 o 
  -7   0   6       58.59       67.73      2.33 o 
  -6   0   6      112.98      122.98      4.83 o 
  -5   0   6       31.62       31.29      1.50 o 
  -4   0   6      175.82      177.23      5.66 o 
  -3   0   6       45.55       38.28      1.33 o 
  -2   0   6       17.46       19.47      0.83 o 
  -1   0   6      161.31      154.27      4.99 o 
   0   0   6        1.76        2.03      1.70 o 
   1   0   6        1.27        3.16      2.50 o 
   2   0   6        0.00       -2.83      2.83 o 
   3   0   6        5.02        5.99      0.83 o 
   4   0   6       70.92       46.60      1.66 o 
   5   0   6       39.54       33.62      1.33 o 
   6   0   6        0.80       -1.66      3.33 o 
   7   0   6       20.07       21.97      1.33 o 
   8   0   6       26.08       27.79      1.50 o 
 -10   1   6        0.51        3.99      4.33 o 
  -9   1   6        1.93        4.99      3.99 o 
  -8   1   6        0.88        1.50      1.00 o 
  -7   1   6        0.70        1.00      3.33 o 
  -6   1   6       65.59       63.90      3.16 o 
  -5   1   6       21.33       22.97      1.00 o 
  -4   1   6       98.83       98.19      3.99 o 
  -3   1   6      219.35      214.68      5.99 o 
  -2   1   6       32.06       30.29      1.33 o 
  -1   1   6      113.78      101.68      4.16 o 
   0   1   6      789.36      757.71     37.28 o 
   1   1   6       53.64       53.42      2.16 o 
   2   1   6      151.69      126.64      5.16 o 
   3   1   6      297.44      276.58      7.16 o 
   4   1   6       25.10       17.81      1.00 o 
   5   1   6        8.59        6.82      1.00 o 
   6   1   6       42.25       41.77      1.66 o 
   7   1   6        1.19       -0.33      1.16 o 
   8   1   6        7.38        1.83      4.99 o 
 -10   2   6        8.92       10.48      1.33 o 
  -9   2   6        2.27        1.50      4.16 o 
  -8   2   6        6.78        4.99      1.16 o 
  -7   2   6       60.57       63.40      2.33 o 
  -6   2   6      100.57      108.50      4.33 o 
  -5   2   6      113.99      108.67      4.33 o 
  -4   2   6        6.95        1.83      2.83 o 
  -3   2   6        1.42       -1.00      2.66 o 
  -2   2   6       12.80       14.98      0.83 o 
  -1   2   6        3.64        2.50      2.50 o 
   0   2   6      121.99      126.76      7.74 o 
   1   2   6       54.21       53.09      2.33 o 
   2   2   6      397.82      407.55      8.32 o 
   3   2   6        3.47        2.00      0.83 o 
   4   2   6       69.26       63.90      2.50 o 
   5   2   6      198.29      159.43      6.49 o 
   6   2   6       27.77       28.29      1.33 o 
   7   2   6       40.87       41.94      2.00 o 
   8   2   6       30.71       35.61      1.50 o 
 -10   3   6       12.32       13.98      1.50 o 
  -9   3   6       13.94        8.99      4.99 o 
  -8   3   6        0.12        2.50      3.66 o 
  -7   3   6       33.29       32.62      1.50 o 
  -6   3   6       27.31       30.79      1.50 o 
  -5   3   6        0.43        1.16      3.00 o 
  -4   3   6        9.01        6.82      0.83 o 
  -3   3   6      302.20      304.54      7.32 o 
  -2   3   6       46.82       47.59      2.50 o 
  -1   3   6        4.13        1.16      2.66 o 
   0   3   6       29.24       32.08      1.41 o 
   1   3   6       15.74       16.31      0.83 o 
   2   3   6        7.50        4.99      0.83 o 
   3   3   6      208.49      218.84      6.66 o 
   4   3   6        2.84        4.49      0.83 o 
   5   3   6      110.56      103.01      4.16 o 
   6   3   6       19.68       19.97      1.33 o 
   7   3   6        7.90       -1.66      4.33 o 
   8   3   6        0.05        2.16      4.49 o 
  -9   4   6        0.61        0.83      1.33 o 
  -8   4   6        7.99        6.49      4.16 o 
  -7   4   6        0.60       -3.49      3.49 o 
  -6   4   6       33.72       37.61      1.66 o 
  -5   4   6       70.76       67.40      2.83 o 
  -4   4   6       49.69       47.59      2.00 o 
  -3   4   6        0.13        1.83      2.66 o 
  -2   4   6        1.49       -2.83      2.83 o 
  -1   4   6       29.36       30.12      1.16 o 
   0   4   6       86.41       82.22      6.66 o 
   1   4   6      583.85      590.11      9.98 o 
   2   4   6      598.04      570.31     10.32 o 
   3   4   6      178.17      171.41      6.32 o 
   4   4   6        0.01        3.00      2.83 o 
   5   4   6      139.99      126.81      5.49 o 
   6   4   6        7.61        5.82      1.16 o 
   7   4   6       33.50       33.45      1.50 o 
   8   4   6      106.15      122.15      4.99 o 
  -9   5   6        3.00       -1.83      4.33 o 
  -8   5   6       45.49       48.76      2.00 o 
  -7   5   6       97.15       96.69      3.83 o 
  -6   5   6        9.81        5.82      3.66 o 
  -5   5   6       75.78       72.22      3.33 o 
  -4   5   6       76.37       75.39      2.83 o 
  -3   5   6       24.77       23.96      1.16 o 
  -2   5   6       69.10       62.91      2.33 o 
  -1   5   6      214.43      192.38      6.32 o 
   0   5   6       10.23       11.54      1.25 o 
   1   5   6        9.10        8.49      1.00 o 
   2   5   6        0.85       -1.83      3.16 o 
   3   5   6        0.57        0.33      3.16 o 
   4   5   6        0.01       -1.16      3.16 o 
   5   5   6       10.42       12.31      1.16 o 
   6   5   6       16.72       16.48      1.33 o 
   7   5   6       16.38       17.81      1.33 o 
  -9   6   6        4.06        4.16      1.33 o 
  -8   6   6       34.97       35.95      1.83 o 
  -7   6   6       52.02       56.58      2.33 o 
  -6   6   6       19.65       19.97      1.33 o 
  -5   6   6        0.55        4.33      3.66 o 
  -4   6   6       39.89       38.61      1.83 o 
  -3   6   6      159.19      155.43      6.16 o 
  -2   6   6       47.64       42.44      1.83 o 
  -1   6   6       69.33       68.73      2.66 o 
   0   6   6       87.42       88.10      6.99 o 
   1   6   6       76.79       98.52      3.83 o 
   2   6   6       48.34       62.91      2.83 o 
   3   6   6       12.31        4.49      3.83 o 
   4   6   6        0.04       -3.00      3.99 o 
   5   6   6        3.10       -1.83      4.33 o 
   6   6   6       40.26       42.44      2.33 o 
   7   6   6        0.08        1.66      4.66 o 
  -8   7   6        0.40        6.82      3.99 o 
  -7   7   6       14.25       17.14      1.33 o 
  -6   7   6        0.29        0.67      3.83 o 
  -5   7   6        6.30        6.49      1.16 o 
  -4   7   6       13.12       11.98      1.16 o 
  -3   7   6      105.34       99.18      4.49 o 
  -2   7   6        3.78        2.50      3.33 o 
  -1   7   6       12.88       11.32      1.00 o 
   0   7   6      120.94      136.32     31.54 o 
   1   7   6        1.80       -1.50      3.49 o 
   2   7   6        2.05        2.83      3.99 o 
   3   7   6       21.70       23.30      1.33 o 
   4   7   6       12.39       11.82      1.16 o 
   5   7   6       82.06       92.19      3.99 o 
   6   7   6       44.56       56.91      2.66 o 
  -7   8   6        5.50        3.00      4.83 o 
  -6   8   6        3.07        0.67      4.33 o 
  -5   8   6        2.99        2.33      3.83 o 
  -4   8   6       24.16       24.30      1.33 o 
  -3   8   6       27.16       29.29      1.33 o 
  -2   8   6        9.24        5.66      1.00 o 
  -1   8   6       37.29       31.79      1.33 o 
   0   8   6       56.03       54.95      5.74 o 
   1   8   6       18.96       20.47      1.33 o 
   2   8   6       58.88       70.39      3.00 o 
   3   8   6       55.78       58.58      2.16 o 
   4   8   6       10.97        5.99      4.49 o 
   5   8   6       33.95       36.61      2.33 o 
   6   8   6       31.19       42.10      1.83 o 
  -6   9   6       26.87       30.79      1.66 o 
  -5   9   6       20.64       18.97      1.33 o 
  -4   9   6       28.30       29.12      1.50 o 
  -3   9   6       13.46       11.48      1.33 o 
  -2   9   6        1.64       -3.83      3.99 o 
  -1   9   6        1.32       -3.00      4.16 o 
   0   9   6        0.90       -1.80      2.93 o 
   1   9   6       36.64       37.61      1.50 o 
   2   9   6       63.95       68.23      2.66 o 
   3   9   6       18.93       19.64      1.33 o 
   4   9   6        0.01       -3.66      4.83 o 
   5   9   6        6.91        7.49      4.16 o 
  -5  10   6        1.18       -5.16      5.16 o 
  -4  10   6       22.18       26.79      1.50 o 
  -3  10   6        0.04       -4.33      4.33 o 
  -2  10   6        1.10        0.50      4.16 o 
  -1  10   6        0.62        0.17      3.83 o 
   0  10   6        2.19        1.12      2.91 o 
   1  10   6        2.52       -0.50      1.33 o 
   2  10   6        0.01       -3.33      4.49 o 
   3  10   6        0.74        0.00      4.49 o 
   4  10   6        2.50       -0.33      5.16 o 
  -3  11   6        8.23        4.99      4.99 o 
  -2  11   6       10.16        6.49      4.83 o 
  -1  11   6       73.61       73.39      2.33 o 
   0  11   6       31.49       34.58      2.16 o 
   1  11   6       16.64       18.47      1.66 o 
   2  11   6        2.97       -1.33      5.33 o 
  -9   1   7        6.88        8.32      4.49 o 
  -8   1   7       49.82       56.58      2.00 o 
  -7   1   7        4.52        4.33      3.99 o 
  -6   1   7       26.42       28.12      1.33 o 
  -5   1   7        0.49        1.50      2.83 o 
  -4   1   7      164.62      158.93      5.99 o 
  -3   1   7       10.26        9.82      0.83 o 
  -2   1   7       13.57       15.81      0.83 o 
  -1   1   7      331.37      306.21      7.49 o 
   0   1   7        6.69        6.27      1.08 o 
   1   1   7        1.10        0.00      3.16 o 
   2   1   7      174.50      154.93      5.99 o 
   3   1   7       53.83       52.09      2.00 o 
   4   1   7       16.41       11.48      1.00 o 
   5   1   7      126.32      129.31      4.99 o 
   6   1   7        1.52       -4.16      4.16 o 
   7   1   7        0.70        6.66      3.83 o 
   8   1   7       17.24       22.30      1.50 o 
  -9   2   7        5.05        5.33      4.66 o 
  -8   2   7       18.83       18.31      1.33 o 
  -7   2   7       24.10       25.13      1.33 o 
  -6   2   7      100.54      106.34      4.16 o 
  -5   2   7        5.91        3.66      3.33 o 
  -4   2   7        8.32        8.82      0.83 o 
  -3   2   7       42.87       43.77      1.50 o 
  -2   2   7       40.91       41.27      1.83 o 
  -1   2   7       32.62       31.79      1.33 o 
   0   2   7      178.33      174.84      8.07 o 
   1   2   7      121.04      146.61      5.82 o 
   2   2   7      139.92      138.46      5.49 o 
   3   2   7       35.71       32.12      1.66 o 
   4   2   7       84.03       80.88      3.16 o 
   5   2   7        9.74        8.32      1.16 o 
   6   2   7       17.47       15.81      1.33 o 
   7   2   7       91.71       94.69      3.83 o 
  -9   3   7        3.31        5.33      1.33 o 
  -8   3   7        0.58        2.16      4.16 o 
  -7   3   7       89.94       86.70      3.66 o 
  -6   3   7       28.04       28.12      1.16 o 
  -5   3   7        7.33        3.49      3.33 o 
  -4   3   7        0.04        4.83      2.83 o 
  -3   3   7        1.77        2.83      2.83 o 
  -2   3   7       60.73       52.92      2.33 o 
  -1   3   7        8.10        9.65      0.83 o 
   0   3   7       14.11       15.66      0.71 o 
   1   3   7       88.99       97.19      3.66 o 
   2   3   7       18.81       18.14      1.00 o 
   3   3   7       46.19       36.78      1.66 o 
   4   3   7        1.99        4.33      3.33 o 
   5   3   7       25.69       25.30      1.33 o 
   6   3   7       47.59       50.59      2.16 o 
   7   3   7        0.42        1.83      4.33 o 
  -9   4   7        4.92       -0.50      4.66 o 
  -7   4   7        6.85        4.83      4.16 o 
  -6   4   7        4.77        3.66      1.16 o 
  -5   4   7        6.59        5.33      1.00 o 
  -4   4   7        5.90        4.33      1.00 o 
  -3   4   7        0.95       -0.50      3.16 o 
  -2   4   7        4.73        3.66      3.33 o 
  -1   4   7       59.64       53.59      2.33 o 
   0   4   7       93.23       92.47      9.07 o 
   1   4   7      248.56      275.25      7.99 o 
   2   4   7        7.76        8.15      1.00 o 
   3   4   7        0.51       -0.67      1.00 o 
   4   4   7       68.10       70.89      2.83 o 
   5   4   7        0.84       -3.99      3.99 o 
   6   4   7        7.79        0.67      4.49 o 
   7   4   7        5.60        6.32      1.33 o 
  -8   5   7        5.43        7.66      4.66 o 
  -7   5   7        2.06       -2.16      4.49 o 
  -6   5   7        1.22       -0.17      3.49 o 
  -5   5   7       11.60        9.32      1.16 o 
  -4   5   7      228.33      225.99      7.66 o 
  -3   5   7        0.01        5.16      3.00 o 
  -2   5   7        4.44       -0.50      3.16 o 
  -1   5   7       23.28       22.80      1.16 o 
   0   5   7       83.73       84.52      4.16 o 
   1   5   7      160.65      154.27      6.16 o 
   2   5   7       40.88       50.42      2.16 o 
   3   5   7       10.68        9.82      1.16 o 
   4   5   7       17.89       22.80      1.33 o 
   5   5   7       82.41       78.71      3.83 o 
   6   5   7       24.56       24.96      1.50 o 
   7   5   7        1.64       -4.99      4.99 o 
  -8   6   7        3.02        1.33      4.66 o 
  -7   6   7        7.07        6.49      1.33 o 
  -6   6   7        1.63        2.50      4.16 o 
  -5   6   7        2.24        4.66      3.66 o 
  -4   6   7        0.41        3.16      3.33 o 
  -3   6   7        0.03        4.49      3.16 o 
  -2   6   7       10.96       11.65      1.00 o 
  -1   6   7       58.16       49.43      2.50 o 
   0   6   7      105.70      110.80     15.56 o 
   1   6   7       31.77       25.79      1.33 o 
   2   6   7        0.02       -3.00      3.66 o 
   3   6   7        4.68        4.99      4.16 o 
   4   6   7        0.37        0.50      3.83 o 
   5   6   7       26.56       26.96      1.50 o 
   6   6   7        0.40       -3.83      4.49 o 
  -7   7   7        0.98       -1.00      4.66 o 
  -6   7   7        4.88        7.49      4.16 o 
  -5   7   7        6.64        6.82      1.16 o 
  -4   7   7        6.61       -1.83      4.33 o 
  -3   7   7       12.75       10.48      1.16 o 
  -2   7   7        7.55        5.49      1.16 o 
  -1   7   7        0.05       -3.83      3.83 o 
   0   7   7        2.24        0.33      2.59 o 
   1   7   7        0.00       -0.83      3.83 o 
   2   7   7        0.82        0.50      3.49 o 
   3   7   7        2.99        5.16      3.99 o 
   4   7   7        6.03        5.33      1.33 o 
   5   7   7        0.04       -3.16      4.16 o 
  -6   8   7        0.62       -1.83      3.99 o 
  -5   8   7        5.27       -3.00      4.49 o 
  -4   8   7        4.91        6.16      1.16 o 
  -3   8   7        3.81        5.99      3.66 o 
  -2   8   7        6.03        4.83      3.83 o 
  -1   8   7       16.74       15.81      1.16 o 
   0   8   7       31.12       29.05      2.66 o 
   1   8   7        0.02       -2.50      3.99 o 
   2   8   7        1.55       -0.67      4.49 o 
   3   8   7       33.52       35.45      1.66 o 
   4   8   7        0.06        4.16      4.33 o 
   5   8   7        0.85        0.33      4.33 o 
  -5   9   7        2.56       -4.66      4.83 o 
  -4   9   7        2.35       -1.00      4.83 o 
  -3   9   7       42.24       33.78      1.50 o 
  -2   9   7       42.46       48.59      1.83 o 
  -1   9   7        0.64       -3.99      3.99 o 
   0   9   7       90.53       93.47     12.65 o 
   1   9   7      105.02      113.83      4.66 o 
   2   9   7        1.29       -3.83      4.83 o 
   3   9   7       45.65       49.26      2.00 o 
   4   9   7       27.61       36.94      1.66 o 
  -4  10   7       22.37        8.15      5.49 o 
  -3  10   7        1.80       -1.16      4.83 o 
  -2  10   7        5.07        2.50      4.66 o 
  -1  10   7       13.44        3.49      5.16 o 
   0  10   7        1.48        1.20      3.49 o 
   1  10   7        1.82        6.16      1.33 o 
   2  10   7       13.23       17.97      1.66 o 
  -9   0   8        4.10        3.16      4.66 o 
  -8   0   8        8.12       -6.32      6.32 o 
  -7   0   8       50.20       52.59      2.16 o 
  -6   0   8       11.18        9.98      1.16 o 
  -5   0   8        0.24        1.83      3.16 o 
  -4   0   8       22.45       21.80      1.16 o 
  -3   0   8      157.21      144.12      5.66 o 
  -2   0   8        3.55        4.83      3.00 o 
  -1   0   8        0.01        2.33      2.83 o 
   0   0   8        8.55        9.01      0.71 o 
   1   0   8        0.35       -3.33      3.33 o 
   2   0   8       49.76       41.10      1.33 o 
   3   0   8        0.15        0.83      1.00 o 
   4   0   8        4.17        6.99      3.83 o 
   5   0   8        0.42       -1.83      3.99 o 
   6   0   8        8.70        6.49      4.33 o 
   7   0   8      100.84       95.86      4.49 o 
  -9   1   8        1.91        2.00      1.33 o 
  -8   1   8       31.75       33.78      1.50 o 
  -7   1   8        5.15        3.49      3.99 o 
  -6   1   8        4.23        6.99      3.83 o 
  -5   1   8        9.95        6.49      3.66 o 
  -4   1   8        5.43        6.32      1.00 o 
  -3   1   8        6.71        6.66      1.00 o 
  -2   1   8      116.82      119.32      4.66 o 
  -1   1   8       74.87       70.89      3.16 o 
   0   1   8       65.70       61.28      2.00 o 
   1   1   8      416.82      409.38      9.65 o 
   2   1   8       80.49       82.38      3.33 o 
   3   1   8        7.59        5.16      3.83 o 
   4   1   8      159.03      149.77      5.99 o 
   5   1   8       58.73       64.24      2.66 o 
   6   1   8       10.08        9.49      1.33 o 
   7   1   8        8.37        9.65      1.50 o 
  -8   2   8       43.26       43.10      2.00 o 
  -7   2   8       15.35       13.48      1.33 o 
  -6   2   8       12.51       14.64      1.16 o 
  -5   2   8       23.84       28.12      1.33 o 
  -4   2   8       19.65       19.14      1.16 o 
  -3   2   8       52.53       52.42      2.16 o 
  -2   2   8       12.63       13.31      1.00 o 
  -1   2   8       21.68       20.30      1.16 o 
   0   2   8        4.36        4.69      0.96 o 
   1   2   8        6.80        6.16      3.49 o 
   2   2   8        1.20        2.66      3.33 o 
   3   2   8       37.37       37.44      1.50 o 
   4   2   8       12.85       14.48      1.16 o 
   5   2   8       27.23       24.13      1.50 o 
   6   2   8       29.77       34.45      1.50 o 
  -8   3   8        0.40        2.66      4.33 o 
  -7   3   8        5.35       -4.66      4.66 o 
  -6   3   8       11.75       13.31      1.16 o 
  -5   3   8       47.47       49.26      1.83 o 
  -4   3   8       10.73       13.31      1.16 o 
  -3   3   8        4.98        4.49      1.00 o 
  -2   3   8       28.91       29.79      1.33 o 
  -1   3   8       18.01       17.31      1.00 o 
   0   3   8      108.61      115.48     13.15 o 
   1   3   8       14.11       16.48      1.16 o 
   2   3   8       40.98       45.76      2.16 o 
   3   3   8        7.20        6.99      3.99 o 
   4   3   8       49.05       52.92      2.33 o 
   5   3   8        2.71        1.66      4.16 o 
   6   3   8        2.19       -0.83      4.66 o 
  -8   4   8        8.66        8.49      5.33 o 
  -7   4   8       37.43       38.28      1.83 o 
  -5   4   8       19.61       21.63      1.33 o 
  -4   4   8       21.36       21.63      1.50 o 
  -3   4   8        0.52        0.33      3.16 o 
  -2   4   8       70.79       67.23      2.50 o 
  -1   4   8      473.14      425.86     10.15 o 
   0   4   8      138.86      152.93     22.97 o 
   1   4   8       97.33      109.34      4.33 o 
   2   4   8       41.64       43.43      1.83 o 
   3   4   8        9.97        2.00      4.33 o 
   4   4   8        2.35        7.16      4.16 o 
   5   4   8        8.49        0.83      4.83 o 
   6   4   8       83.96       74.06      3.49 o 
  -7   5   8        1.58        1.00      4.83 o 
  -5   5   8        0.15       -0.17      3.83 o 
  -4   5   8        6.26        6.82      3.83 o 
  -3   5   8       61.17       60.91      2.00 o 
  -2   5   8       14.57       14.64      1.16 o 
  -1   5   8        5.47        0.83      3.66 o 
   0   5   8        1.80        0.32      3.16 o 
   1   5   8        7.65        9.49      1.16 o 
   2   5   8       57.41       67.40      2.33 o 
   3   5   8        6.34        7.32      1.16 o 
   4   5   8        3.49        4.80      1.13 o 
   5   5   8        4.50        4.99      4.83 o 
  -7   6   8        6.50        6.32      1.50 o 
  -6   6   8        1.96       -1.00      4.33 o 
  -5   6   8       15.21       15.81      1.33 o 
  -4   6   8        3.66        5.82      3.99 o 
  -3   6   8        3.37        4.49      3.83 o 
  -2   6   8       20.42       18.14      1.33 o 
  -1   6   8       14.12       12.98      1.16 o 
   0   6   8       52.77       53.94      6.74 o 
   1   6   8        3.92        0.50      4.16 o 
   2   6   8        0.84        3.66      3.66 o 
   3   6   8        4.16        0.00      4.49 o 
   4   6   8       61.54       70.56      2.66 o 
   5   6   8        0.56       -3.66      4.83 o 
  -6   7   8        0.79        4.99      4.33 o 
  -5   7   8       22.69       22.30      1.50 o 
  -4   7   8       25.47       24.46      1.33 o 
  -3   7   8       13.69       14.98      1.33 o 
  -2   7   8       14.58       14.31      1.16 o 
  -1   7   8        0.04       -2.66      3.99 o 
   0   7   8        0.20        2.48      1.11 o 
   1   7   8       48.72       46.60      2.16 o 
   2   7   8        8.77        8.49      4.66 o 
   3   7   8       32.33       41.94      1.66 o 
   4   7   8       45.05       45.43      1.83 o 
  -5   8   8       35.46       34.45      1.66 o 
  -4   8   8       10.24        4.33      5.33 o 
  -3   8   8        1.19        4.99      4.33 o 
  -2   8   8        6.95        6.66      1.33 o 
  -1   8   8       14.50       13.98      1.33 o 
   0   8   8        0.19        2.89      2.99 o 
   1   8   8        0.70        2.83      4.49 o 
   2   8   8        2.77        4.49      4.66 o 
   3   8   8        3.08       -5.66      5.66 o 
  -3   9   8        0.39        1.16      4.83 o 
  -2   9   8        1.41        1.83      3.83 o 
  -1   9   8        9.79        8.15      4.66 o 
   0   9   8       17.37       19.61      1.66 o 
   1   9   8        0.92        5.82      4.83 o 
  -8   1   9        0.85        5.66      4.83 o 
  -7   1   9       19.15       19.30      1.50 o 
  -6   1   9        1.40       -0.50      3.83 o 
  -5   1   9       36.90       36.28      1.83 o 
  -4   1   9        7.08        3.16      4.33 o 
  -3   1   9       34.87       34.95      1.66 o 
  -2   1   9        0.84       -0.67      3.33 o 
  -1   1   9        3.74        3.66      1.00 o 
   0   1   9      124.24      114.55      3.41 o 
   1   1   9       62.72       69.06      2.50 o 
   2   1   9       10.12        6.99      3.99 o 
   3   1   9       82.21       83.21      3.33 o 
   4   1   9        3.22       -4.49      4.49 o 
   5   1   9       15.88       14.15      1.50 o 
  -7   2   9       13.71       14.98      1.33 o 
  -6   2   9        0.73       -1.50      4.16 o 
  -5   2   9        8.30        9.98      1.16 o 
  -4   2   9       18.98       18.81      1.33 o 
  -3   2   9       28.25       26.96      1.33 o 
  -2   2   9      168.24      153.27      6.66 o 
  -1   2   9        2.41        0.83      3.66 o 
   0   2   9        0.91       -1.50      3.58 o 
   1   2   9       14.23       14.15      1.16 o 
   2   2   9        6.08        1.50      3.83 o 
   3   2   9       11.23        7.66      4.49 o 
   4   2   9        0.03       -3.99      4.49 o 
   5   2   9       40.76       42.60      1.83 o 
  -7   3   9        1.64        1.66      1.33 o 
  -6   3   9        0.01       -2.83      4.33 o 
  -5   3   9        0.27        3.83      3.66 o 
  -4   3   9       40.12       40.61      2.00 o 
  -3   3   9        7.43       -0.17      4.16 o 
  -2   3   9       39.94       39.27      1.50 o 
  -1   3   9       28.13       28.79      1.33 o 
   0   3   9       11.80        9.84      2.58 o 
   1   3   9        5.38        6.16      1.16 o 
   2   3   9        3.24       -0.50      3.99 o 
   3   3   9        8.57        6.32      4.49 o 
   4   3   9       31.65       37.94      1.50 o 
   5   3   9        0.01        6.66      4.33 o 
  -7   4   9        1.21        2.83      4.16 o 
  -6   4   9        0.01        4.49      3.99 o 
  -5   4   9        0.17       -4.66      4.66 o 
  -4   4   9        0.21       -4.16      4.16 o 
  -3   4   9       12.34       10.82      1.33 o 
  -2   4   9       86.19       84.04      3.33 o 
  -1   4   9       13.14       12.81      1.16 o 
   0   4   9        3.07        0.14      5.08 o 
   1   4   9       66.37       71.06      2.83 o 
   2   4   9        0.00       -4.16      4.49 o 
   3   4   9       24.67       28.12      1.50 o 
   4   4   9        0.05       -1.33      4.66 o 
  -6   5   9       15.45       13.98      1.50 o 
  -5   5   9        3.81        2.50      1.33 o 
  -4   5   9        9.38        9.49      1.33 o 
  -3   5   9       21.80       20.30      1.33 o 
  -2   5   9       41.04       35.95      1.50 o 
  -1   5   9      127.37      112.16      4.66 o 
   0   5   9       14.42       16.12      1.50 o 
   1   5   9        9.87        6.82      4.66 o 
   2   5   9       14.12       16.48      1.33 o 
   3   5   9       28.90       27.96      1.50 o 
   4   5   9       43.51       48.59      2.00 o 
  -5   6   9        8.37        9.49      1.33 o 
  -4   6   9        0.51        1.00      4.16 o 
  -3   6   9        0.94       -4.66      4.66 o 
  -2   6   9       24.98       18.81      1.33 o 
  -1   6   9        5.80        3.16      3.99 o 
   0   6   9       22.47       24.10      4.08 o 
   1   6   9        2.90        1.83      4.33 o 
   2   6   9        0.01        4.33      4.16 o 
   3   6   9        5.63        5.33      4.49 o 
  -4   7   9        0.67        2.16      4.66 o 
  -3   7   9        3.27        6.99      4.16 o 
  -2   7   9        0.05       -0.50      3.99 o 
  -1   7   9       11.70       14.15      1.33 o 
   0   7   9        6.72        8.40      3.16 o 
   1   7   9        0.49       -5.33      5.33 o 
   2   7   9        4.20        8.15      4.66 o 
  -2   8   9       12.42        9.49      1.50 o 
  -1   8   9        2.85        8.49      4.83 o 
   0   8   9        8.55       12.07      2.83 o 
  -6   0  10        0.16       -4.99      4.99 o 
  -5   0  10       31.81       30.62      1.50 o 
  -4   0  10        3.57        3.49      3.99 o 
  -3   0  10       16.04       16.64      1.33 o 
  -2   0  10       47.02       47.59      1.83 o 
  -1   0  10       32.34       34.12      1.66 o 
   0   0  10        7.10        2.52      2.82 o 
   1   0  10        6.52        7.16      4.49 o 
   2   0  10        7.31        7.99      4.33 o 
   3   0  10        9.15        7.82      1.33 o 
   4   0  10        3.72        4.83      4.83 o 
  -6   1  10        9.34        5.82      5.33 o 
  -5   1  10       24.59       26.46      1.50 o 
  -4   1  10        0.93       -2.00      4.49 o 
  -3   1  10       16.42       18.81      1.33 o 
  -2   1  10        0.05        2.83      3.83 o 
  -1   1  10       52.28       49.09      1.83 o 
   0   1  10       29.31       29.30      1.00 o 
   1   1  10        5.50        3.49      4.16 o 
   2   1  10       56.25       60.08      2.33 o 
   3   1  10       66.90       69.89      3.00 o 
   4   1  10       55.65       55.58      2.66 o 
  -6   2  10        2.35        0.33      4.33 o 
  -5   2  10       14.51       16.14      1.33 o 
  -4   2  10       12.76       14.48      1.33 o 
  -3   2  10       22.58       23.63      1.66 o 
  -2   2  10       29.59       30.62      1.33 o 
  -1   2  10        7.48        4.99      4.16 o 
   0   2  10       32.35       32.76      2.25 o 
   1   2  10        6.49        7.32      1.33 o 
   2   2  10        1.51       -1.83      4.49 o 
   3   2  10        0.71        3.00      4.33 o 
  -5   3  10        4.14       -0.33      4.33 o 
  -4   3  10       20.04       19.80      1.50 o 
  -3   3  10        0.00        4.99      3.83 o 
  -2   3  10       26.62       26.13      1.50 o 
  -1   3  10       31.73       30.95      2.00 o 
   0   3  10        1.38       -0.54      3.00 o 
   1   3  10       40.77       44.93      2.16 o 
   2   3  10        1.63        7.49      4.16 o 
   3   3  10        4.70        4.83      4.99 o 
  -5   4  10        0.12       -0.33      4.16 o 
  -4   4  10       24.33       23.80      1.50 o 
  -3   4  10      238.08      229.15      8.99 o 
  -2   4  10        0.35        3.16      4.33 o 
  -1   4  10       13.46       14.15      1.33 o 
   0   4  10       53.47       55.39      5.08 o 
   1   4  10        6.39        6.66      1.33 o 
   2   4  10       11.21       12.31      1.50 o 
  -4   5  10        1.29        2.83      4.33 o 
  -3   5  10        1.49        2.50      4.66 o 
  -2   5  10       21.62       20.47      1.50 o 
  -1   5  10       13.13       10.82      1.33 o 
   0   5  10       14.42       16.92      6.49 o 
   1   5  10        0.01       -3.66      4.99 o 
   2   5  10        0.07        4.49      4.66 o 
  -3   6  10        2.82        4.83      4.33 o 
  -2   6  10       20.23       18.64      1.50 o 
  -1   6  10        0.48        0.83      4.66 o 
   0   6  10        2.82        2.62      3.35 o 
  -3   1  11        6.28        7.66      1.33 o 
  -2   1  11        2.10       -0.50      4.83 o 
  -1   1  11        0.86        0.83      4.16 o 
   0   1  11       33.86       34.41      1.11 o 
   1   1  11        5.32        6.82      4.99 o 
  -3   2  11        2.96        6.99      4.16 o 
  -2   2  11        0.16       -3.66      4.66 o 
  -1   2  11        0.21       -0.33      4.49 o 
   0   2  11        2.31        4.33      2.25 o 
  -2   3  11        2.89        6.49      4.16 o 
  -1   3  11        1.06        6.32      4.49 o 
                                                 
